# Supplementary material for: Metabolomics Characterization of Phenolic Compounds in Colored Quinoa and Their Relationship with In Vitro Antioxidant and Hypoglycemic Activities
Source: Molecules. 2024 Mar 28;29(7):1509. doi: 10.3390/molecules29071509 (PMC11013001; doi:10.3390/molecules29071509)
Supplement: Supplementary file 1 [file molecules-29-01509-s001.zip]

Archive with 5 entries (5 files):
- Supplemental Table S1.xlsx
- Supplemental Table S2.xlsx
- Supplemental Table S3.xlsx
- Supplemental Table S4.xlsx
- Supplementary Figures File.pdf
