# Supplementary material for: Metabolomics Characterization of Phenolic Compounds in Colored Quinoa and Their Relationship with In Vitro Antioxidant and Hypoglycemic Activities
Source: Molecules. 2024 Mar 28;29(7):1509. doi: 10.3390/molecules29071509 (PMC11013001; doi:10.3390/molecules29071509)
Supplement: Supplementary file 1 [file molecules-29-01509-s001.zip › Supplemental Table S1.xlsx]

## Sheet: Sheet1
Table S1 List of identified metabolites between quality control sample, white, black, and red quinoa seeds.
Index	Q1 (Da)	Q3 (Da)	Molecular Weight (Da)	Formula	Ionization model	Compounds	Class I	Class II	CAS	Level	W1	W2	W3	B1	B2	B3	R1	R2	R3	QC01	QC02	QC03	cpd_ID	kegg_map
HJAP056	477.142	315.096	476.132	C23H24O11	[M+H]+	Dihydroxy-dimethoxyflavone-7-O-glucoside	Flavonoids	Flavones	-	3	89697	77587.1	103212	14038.8	14730.7	16667.1	32313.9	27085.1	29467.6	42235.9	42541.4	42681.2	--	--
Lmhn001477	311.04	179.04	312.048	C13H12O9	[M-H]-	2-Caffeoyl-L-tartaric acid (Caftaric acid)	Phenolic acids	Phenolic acids	67879-58-7	3	18575.9	23168.6	29223.5	36279.8	42939.1	51492.4	52594.9	51820.8	47385.2	39260.5	38712.7	39004.8	--	--
Hmcn006267	181.05	107.01	182.058	C9H10O4	[M-H]-	2,6-Dimethoxybenzoic acid	Phenolic acids	Phenolic acids	1466-76-8	3	20860.8	22489.1	36143.9	29850.5	28101.7	33098.8	22429.5	19209	21829.4	34029	33856.2	33550.9	--	--
Hmmp004965	463.124	301.07	462.116	C22H22O11	[M+H]+	Diosmetin-7-O-glucoside	Flavonoids	Flavones	20126-59-4	3	2.32361e+06	2.20935e+06	1.55343e+06	522534	592758	627483	1.85784e+06	1.94586e+06	1.72142e+06	1.37406e+06	1.35256e+06	1.36706e+06	--	--
Lmhn003074	309.06	193.05	310.069	C14H14O8	[M-H]-	Feruloylmalic acid	Phenolic acids	Phenolic acids	-	2	3.29813e+07	3.40147e+07	3.48935e+07	547500	641453	554996	3.23778e+07	3.38473e+07	3.39587e+07	2.12004e+07	2.15568e+07	2.14084e+07	--	--
mws0885	153.019	109.029	154.027	C7H6O4	[M-H]-	2,4-Dihydroxybenzoic acid	Phenolic acids	Phenolic acids	89-86-1	2	3.26363e+06	3.37175e+06	3.84869e+06	7.30896e+06	6.86559e+06	6.89004e+06	3.88577e+06	4.01542e+06	3.89811e+06	3.93302e+06	3.99117e+06	4.00509e+06	--	--
MWSHY0174	291.086	139.04	290.079	C15H14O6	[M+H]+	Epicatechin	Flavonoids	Flavanols	490-46-0	3	5373.28	2968.56	6671.15	2.4242e+06	2.77854e+06	3.24545e+06	13568.1	19728.3	16403.8	791728	806813	802326	C09727	ko00941,ko01100,ko01110
pmp001288	593.187	285.077	592.179	C28H32O14	[M+H]+	Acacetin-7-O-rutinoside (Linarin)	Flavonoids	Flavones	480-36-4	1	8.74981e+06	7.90041e+06	9.18118e+06	551854	747026	802269	3.02664e+06	3.83587e+06	2.71084e+06	3.534e+06	3.59108e+06	3.60115e+06	--	--
Lmdp003509	435.092	303.061	434.085	C20H18O11	[M+H]+	Quercetin-3-O-xyloside (Reynoutrin)	Flavonoids	Flavonols	549-32-6	3	907729	1.06663e+06	1.08637e+06	468783	515237	514671	1.14906e+06	1.23198e+06	1.08324e+06	671525	671186	656498	--	--
mws0639	153.019	109.029	154.027	C7H6O4	[M-H]-	2,3-Dihydroxybenzoic Acid	Phenolic acids	Phenolic acids	303-38-8	1	3.22046e+06	2.35128e+06	2.47703e+06	2.94834e+06	3.24153e+06	2.97511e+06	3.46223e+06	2.00682e+06	1.00831e+06	1.5646e+06	1.53844e+06	1.52492e+06	C00196	ko01110
mws1336	138.055	120.044	137.048	C7H7NO2	[M+H]+	4-Aminobenzoic acid	Phenolic acids	Phenolic acids	150-13-0	2	104463	95498.8	100015	150643	151540	147782	133961	110541	124676	107784	105130	105480	C00568	ko00790,ko01100,ko01240
Lmmp002334	773.21	303.05	772.206	C33H40O21	[M+H]+	Quercetin-3-O-rutinoside-7-O-glucoside	Flavonoids	Flavonols	-	3	654878	695085	750680	1.00899e+06	1.2518e+06	924360	1.07669e+06	1.07911e+06	877392	677797	666275	686449	--	--
Lmbn001981	137.024	93.0346	138.032	C7H6O3	[M-H]-	2,5-Dihydroxybenzaldehyde	Phenolic acids	Phenolic acids	1194-98-5	2	9.78087e+06	8.35837e+06	8.60809e+06	9.83653e+06	8.00299e+06	1.07611e+07	7.89873e+06	9.80998e+06	8.75024e+06	6.70749e+06	6.84901e+06	6.95071e+06	C05585	ko00350,ko01100
Cmbn007148	429.12	429.121	430.126	C22H22O9	[M-H]-	1-O-Feruloyl-3-O-caffeoylglycerol	Phenolic acids	Phenolic acids	-	3	215543	196665	247204	30651.9	31867.2	28530.4	143026	184793	147360	109805	111871	114219	--	--
MWSmce341	279.159	149.033	278.152	C16H22O4	[M+H]+	Butyl isobutyl phthalate	Phenolic acids	Phenolic acids	17851-53-5	3	2.28699e+07	2.02997e+07	2.06104e+07	2.10743e+07	2.26439e+07	2.28387e+07	2.32192e+07	2.16925e+07	2.08638e+07	2.25451e+07	2.19815e+07	2.16568e+07	--	--
pmp000579	463.123	301.07	462.116	C22H22O11	[M+H]+	Diosmetin-7-O-galactoside	Flavonoids	Flavones	-	3	2.28509e+06	2.24521e+06	2.39805e+06	334936	322811	344550	1.45692e+06	1.53879e+06	1.29831e+06	1.14045e+06	1.183e+06	1.14038e+06	--	--
HJAP128	771.234	317.065	770.227	C34H42O20	[M+H]+	Isorhamnetin-3-O-rutinoside-7-O-rhamnoside	Flavonoids	Flavonols	-	2	5.9292e+06	6.51108e+06	9.68125e+06	2.67598e+06	2.86564e+06	1.86254e+06	8.32136e+06	7.68202e+06	7.31649e+06	5.75472e+06	5.55114e+06	5.77172e+06	--	--
Lmmp003783	479.09	303.05	478.075	C21H18O13	[M+H]+	Quercetin-3-O-glucuronide	Flavonoids	Flavonols	22688-79-5	3	2.35845e+06	2.17065e+06	2.30946e+06	1.11737e+06	1.16681e+06	1.21899e+06	2.50405e+06	2.93334e+06	2.74446e+06	1.98999e+06	1.93529e+06	2.02149e+06	--	--
mws0180	153.019	109.029	154.027	C7H6O4	[M-H]-	2,5-Dihydroxybenzoic acid; Gentisic Acid	Phenolic acids	Phenolic acids	490-79-9	1	354636	343936	357685	5.38076e+06	7.37096e+06	7.35191e+06	535429	408457	457507	2.03738e+06	1.97634e+06	1.95226e+06	C00628	ko00350,ko01100
pmp000587	535.108	287.05	534.101	C24H22O14	[M+H]+	Luteolin-7-O-(6''-malonyl)glucoside	Flavonoids	Flavones	-	3	408448	416048	501333	157225	170169	217089	324366	278448	291492	250382	261688	256437	C10103	--
Zmhn002301	325.093	163.039	326.1	C15H18O8	[M-H]-	p-Coumaric acid-4-O-glucoside	Phenolic acids	Phenolic acids	117405-48-8	2	2.91382e+06	2.75341e+06	2.67156e+06	336492	444686	471389	2.2289e+06	2.32048e+06	2.2061e+06	1.53986e+06	1.58616e+06	1.60883e+06	C06739	--
Hmln000873	331.067	169.01	332.074	C13H16O10	[M-H]-	2-O-Galloyl-D-glucose	Phenolic acids	Phenolic acids	-	3	457510	374910	469150	348139	430511	450894	439968	391681	415289	358669	370393	354808	--	--
MWSHY0089	287.091	167.035	286.084	C16H14O5	[M+H]+	5,4'-Dihydroxy-7-methoxyflavanone (Sakuranetin)	Flavonoids	Flavanones	2957-21-3	3	72086.9	80560	83469.5	5555.11	4188.77	3803.78	4286.18	8608.64	4430.92	23585.3	22553.7	22841	C09833	ko00941,ko01110
Lmmn004625	449.109	287.056	450.116	C21H22O11	[M-H]-	Dihydrokaempferol-7-O-glucoside	Flavonoids	Flavanonols	-	1	707835	572022	860419	2.57415e+06	2.57829e+06	1.6734e+06	961195	854737	915301	1.09783e+06	1.14472e+06	1.14744e+06	--	--
Lmnn002886	477.14	179.03	478.147	C23H26O11	[M-H]-	1'-O-(3,4-Dihydroxyphenethyl)-O-caffeoyl-glucoside	Phenolic acids	Phenolic acids	-	3	1.67634e+06	1.87697e+06	2.19752e+06	1.05082e+06	1.11074e+06	1.2383e+06	7.21198e+06	6.23724e+06	7.0047e+06	3.61946e+06	3.5878e+06	3.45417e+06	--	--
mws2118	435.13	167.035	436.137	C21H24O10	[M-H]-	Phloretin-2'-O-glucoside (Phlorizin)	Flavonoids	Chalcones	60-81-1	1	317344	289311	290593	297899	306939	303171	478403	575968	486321	342123	354712	359221	C01604	ko00941,ko01110
MWSHY0069	301.07	286.049	300.063	C16H12O6	[M+H]+	Hispidulin (5,7,4'-Trihydroxy-6-methoxyflavone)	Flavonoids	Flavones	1447-88-7	2	657724	605294	578700	43860	41837.9	120894	47221.6	53056.6	44192.6	232893	241327	244614	C10058	--
Lmyn000160	237.062	87.0085	238.069	C8H14O8	[M-H]-	Mucic acid Dimethyl Ester	Phenolic acids	Phenolic acids	-	3	302633	319545	275796	1.42155e+06	1.40849e+06	1.46477e+06	586756	620369	552678	623225	628009	653180	--	--
Lmbn013410	205.16	189.127	206.167	C14H22O	[M-H]-	2,4-Di-Tert-Butylphenol	Phenolic acids	Phenolic acids	96-76-4	1	126722	156213	129756	158285	163526	143533	151413	166591	165369	115025	110677	109320	--	--
Hagn003556	387.165	207.101	388.095	C23H16O6	[M-H]-	7-Benzyloxy-5-hydroxy-3',4'-methylenedioxyflavonoid	Flavonoids	Flavones	-	3	116053	119341	114799	1.03663e+06	1.32985e+06	999877	202330	234243	247349	348311	367927	357986	--	--
MWSmce024	355.096	193.047	354.095	C16H18O9	[M+H]+	Scopoletin-7-O-glucoside (Scopolin)	Lignans and Coumarins	Coumarins	531-44-2	3	96367.3	101931	89278.7	14625.3	19864.4	12285.7	33645.4	35587.9	35825.5	38887.3	39837.7	41120.6	C01527	ko00999,ko01110
Zmhn001446	579.208	417.156	580.216	C28H36O13	[M-H]-	Syringaresinol-4'-O-glucoside	Lignans and Coumarins	Lignans	7374-79-0	3	224972	244676	196121	197090	214683	241219	379099	398745	374659	255640	251627	265887	C10890	--
pmp000589	551.103	303.051	550.096	C24H22O15	[M+H]+	Quercetin-7-O-(6''-malonyl)glucoside	Flavonoids	Flavonols	-	2	617218	603372	585118	409569	267122	347732	458812	377414	442371	464439	489909	485943	--	--
Lmsp003161	757.219	287.056	756.211	C33H40O20	[M+H]+	Kaempferol-3-O-sophoroside-7-O-rhamnoside	Flavonoids	Flavonols	-	3	47527.2	52499	50791.7	47507.3	30930	50145.4	79973.4	76830.7	103197	50277.7	47822.1	47877.9	--	--
Zmtn001661	315.106	153.019	316.116	C14H20O8	[M-H]-	Vanilloloside	Phenolic acids	Phenolic acids	74950-96-2	3	1.57532e+06	1.40488e+06	1.96774e+06	1.30032e+06	1.47014e+06	1.44426e+06	867136	777888	854775	980327	969636	1.02422e+06	--	--
Lmfn005486	364.997	285.04	366.005	C15H10O9S	[M-H]-	Kaempferol-3-O-sulfonate	Flavonoids	Flavonols	-	2	18409.3	18921.9	22234.9	29360.6	36658.3	30819.1	16527	17065.5	18771.9	18730.7	19315.8	18212.9	--	--
Lmjp004941	301.071	286.047	300.063	C16H12O6	[M+H]+	3,5,4'-Trihydroxy-7-methoxyflavone (Rhamnocitrin)	Flavonoids	Flavonols	569-92-6	2	577036	545728	438622	32567.7	39547.4	94114.5	36416.9	40107.8	36645.6	210818	213529	201387	C17059	--
Zmhn001883	329.088	209.042	330.095	C14H18O9	[M-H]-	Vanillic acid-4-O-glucoside	Phenolic acids	Phenolic acids	32142-31-7	3	308879	572909	428064	1.36994e+06	1.2445e+06	1.43489e+06	787941	1.16271e+06	1.09199e+06	843365	846277	890598	--	--
mws1024	147.045	129.035	148.052	C9H8O2	[M-H]-	p-Coumaraldehyde	Phenolic acids	Phenolic acids	2538-87-6	3	8895.34	9030.46	10852.8	632519	616303	662856	32279.1	46065.7	42130.3	172430	162423	164758	C05608	ko00940,ko01100,ko01110
pmb0069	122.06	105.034	121.053	C7H7NO	[M+H]+	Benzamide	Phenolic acids	Phenolic acids	55-21-0	3	346062	309242	320843	148114	156084	158965	298542	285185	303521	230123	224291	215246	C09815	--
Lmbn001181	531.139	531.13	532.143	C22H28O15	[M-H]-	Fraxetin-7,8-di-O-glucoside	Lignans and Coumarins	Coumarins	-	3	160386	199717	305228	97203	112599	103596	82197.6	57071.3	52620.1	117561	118930	111521	--	--
pmb2936	591.172	367.2	592.179	C28H32O14	[M-H]-	Disinapoyl glucoside	Phenolic acids	Phenolic acids	-	3	9	9	9	135290	110438	249712	26034.1	54866.9	22772.4	53595.2	55607.8	51924.5	--	--
Wbtn007603	299.056	284.032	300.063	C16H12O6	[M-H]-	9,11-dimethoxy-2h-[1,3]dioxolo[4,5-b]xanthen-10-one	Flavonoids	Other Flavonoids	-	2	211347	212795	183573	57451.6	49322.2	118809	23294.2	21218.5	19639.2	67853.8	72381.9	72143.4	--	--
pmn001367	315.072	153.017	316.079	C13H16O9	[M-H]-	Protocatechuic acid-4-O-glucoside	Phenolic acids	Phenolic acids	-	2	1.84931e+06	1.31976e+06	1.81521e+06	1.28506e+06	1.23061e+06	1.28962e+06	563302	975123	875493	1.06942e+06	1.00114e+06	1.06289e+06	--	--
Zmdn001863	325.072	193.051	326.079	C18H14O6	[M-H]-	2-(7-Dihydroxyl)-benzofuranyl-ferulic acid	Phenolic acids	Phenolic acids	-	3	108396	122905	83040.4	38868.4	54222.3	48751.6	3.27121e+06	3.2816e+06	3.33895e+06	885386	879620	938942	--	--
Lmlp003531	449.108	287.058	448.101	C21H20O11	[M+H]+	Luteolin-3'-O-glucoside	Flavonoids	Flavones	-	2	1.26144e+06	1.23947e+06	1.16976e+06	360131	182416	368312	558502	801395	413120	725704	763306	780058	--	--
Lmzn001582	387.166	207.102	388.173	C18H28O9	[M-H]-	5'-Glucosyloxyjasmanic acid	Phenolic acids	Phenolic acids	-	3	121530	124774	119571	920006	1.0129e+06	1.09906e+06	210765	240256	165462	343571	368217	348029	--	--
pmn001583	609.146	300.029	610.153	C27H30O16	[M-H]-	Quercetin-3-O-robinobioside	Flavonoids	Flavonols	52525-35-6	1	1.55581e+07	1.30252e+07	1.4358e+07	6.21772e+06	8.81923e+06	9.79553e+06	1.68383e+07	1.70578e+07	1.66644e+07	1.28905e+07	1.19869e+07	1.22383e+07	--	--
Hmtn001288	181.051	135.045	182.058	C9H10O4	[M-H]-	Methyl 2,4-dihydroxyphenylacetate	Phenolic acids	Phenolic acids	67828-42-6	3	87478.8	108107	140767	19238.5	14045	6588.7	42610.5	50705.7	54163.8	47704.2	45439	44295.4	--	--
MWS5206	181.051	135.045	182.058	C9H10O4	[M-H]-	4-Hydroxyphenyllactic Acid	Phenolic acids	Phenolic acids	306-23-0	3	87478.8	108107	140767	19238.5	14045	6588.7	42610.5	50705.7	54163.8	47704.2	45439	44295.4	C03672	--
MWSmce017	179.03	133.026	178.027	C9H6O4	[M+H]+	Daphnetin	Lignans and Coumarins	Coumarins	486-35-1	3	57706.2	60086.7	61597.9	7981.19	30339	46281	124524	72104.5	114224	54276.8	50432.1	53293.1	C03093	--
pmp001285	149.023	65.0406	148.016	C8H4O3	[M+H]+	Phthalic anhydride	Phenolic acids	Phenolic acids	85-44-9	2	2.22117e+06	2.13278e+06	2.09579e+06	1.95023e+06	2.12832e+06	2.07321e+06	2.09225e+06	2.43321e+06	2.18674e+06	2.00854e+06	1.89178e+06	1.86998e+06	--	--
pmp000583	477.103	301.07	476.096	C22H20O12	[M+H]+	Diosmetin-7-O-glucuronide	Flavonoids	Flavones	35110-20-4	3	3.75936e+06	4.3363e+06	3.84345e+06	3.46287e+06	4.01277e+06	5.03592e+06	3.86305e+06	3.97142e+06	4.02135e+06	3.28706e+06	3.09041e+06	3.32329e+06	--	--
pme1292	167.035	123.045	168.042	C8H8O4	[M-H]-	Homogentisic acid	Phenolic acids	Phenolic acids	451-13-8	3	32023.9	25549.8	18869	1.38405e+06	1.31415e+06	1.96552e+06	66791.8	44455.1	63824	470286	456306	435184	C00544	ko00130,ko00350,ko01100,ko01240
Qmzp101838	193.048	133.026	192.042	C10H8O4	[M+H]+	Scopoletin (7-Hydroxy-6-methoxycoumarin)	Lignans and Coumarins	Coumarins	92-61-5	3	336145	258536	336926	252767	256002	244561	418233	271306	313669	316162	340660	319376	C01752	ko00999,ko01110
Lmhn002051	283.05	167.04	284.053	C12H12O8	[M-H]-	Vnilloylmalic acid	Phenolic acids	Phenolic acids	-	3	2.23129e+06	2.00217e+06	2.0436e+06	1.47772e+06	1.56521e+06	1.63225e+06	1.59031e+06	1.90146e+06	1.30733e+06	1.39583e+06	1.39554e+06	1.29631e+06	--	--
mws1290	593.13	285.041	594.137	C30H26O13	[M-H]-	Kaempferol-3-O-(6''-p-Coumaroyl)glucoside (Tiliroside)	Flavonoids	Flavonols	20316-62-5	3	259597	243908	267468	6570.15	11647.8	15154	41147.3	48552.7	37355.9	133108	123176	124703	C17140	--
mws1212	209.081	177.055	208.074	C11H12O4	[M+H]+	Ferulic acid methyl ester	Phenolic acids	Phenolic acids	2309-07-1	3	298279	294654	255535	363269	399075	387832	498316	581169	442440	728676	744321	685637	--	--
Lmbn002648	163.04	119.05	164.047	C9H8O3	[M-H]-	α-Hydroxycinnamic Acid	Phenolic acids	Phenolic acids	5801-57-0	3	3.3411e+07	3.65803e+07	27523257	3.2222e+06	3.77337e+06	3.81193e+06	1.24332e+07	1.2369e+07	1.28331e+07	1.68965e+07	1.65591e+07	1.55661e+07	C02763	ko00360,ko01100
MWSmce040	153.05	65.0376	152.047	C8H8O3	[M+H]+	Isovanillin	Phenolic acids	Phenolic acids	621-59-0	3	391301	372745	414891	191129	203558	231102	844199	801176	1.0459e+06	459584	452704	490186	--	--
mws1094	287.056	259.065	288.063	C15H12O6	[M-H]-	Aromadendrin (Dihydrokaempferol)	Flavonoids	Flavanonols	480-20-6	1	20678.8	29017.9	24943.6	67415.1	62181.3	52195.6	32046.1	31889	28257.2	29431	27400.9	29688.3	C00974	ko00941,ko01100,ko01110
MWSHY0019	611.197	303.086	610.19	C28H34O15	[M+H]+	Hesperetin-7-O-neohesperidoside(Neohesperidin)	Flavonoids	Flavanones	13241-33-3	3	1.32465e+06	1.20118e+06	1.24365e+06	718724	664127	726158	1.05889e+06	1.14531e+06	1.12184e+06	946342	936901	871772	C09806	ko00941
Lmfn003760	477.067	301.037	478.075	C21H18O13	[M-H]-	Quercetin-4'-O-glucuronide	Flavonoids	Flavonols	201463-36-7	1	396661	376954	413459	210758	218327	236561	1.50825e+06	1.60905e+06	1.67581e+06	780481	751871	714216	--	--
Wbtn006810	287.054	135.045	288.063	C15H12O6	[M-H]-	6,7-dihydroxy-1,3-dimethoxyxanthen-9-one	Flavonoids	Other Flavonoids	-	2	104963	122553	132885	85316.8	78135.2	124036	23522.1	22190.7	22095.1	81248.7	74794.5	80382.4	--	--
Lmbn002739	163.04	119.05	164.047	C9H8O3	[M-H]-	3-Hydroxycinnamic Acid	Phenolic acids	Phenolic acids	14755-02-3	3	1.22685e+07	1.24261e+07	1.31958e+07	483933	576504	599256	4.80943e+06	5.1643e+06	5.49732e+06	5.38315e+06	5.68006e+06	5.19929e+06	C12621	ko00360,ko01100
Lmmp003817	535.108	287.055	534.101	C24H22O14	[M+H]+	Kaempferol-3-O-(6''-malonyl)glucoside	Flavonoids	Flavonols	-	3	524486	495856	489880	196542	204970	213060	268103	316871	300745	293269	282266	268026	--	--
mws1200	177.056	145.028	178.063	C10H10O3	[M-H]-	Trans-4-Hydroxycinnamic Acid Methyl Ester	Phenolic acids	Phenolic acids	19367-38-5	3	34148.3	34079.7	26314.4	24765.3	17650.2	12934.8	13513.5	20191.6	20117.8	28362.5	27197.8	29759.9	--	--
Lmjp003206	759.199	303.05	758.191	C32H38O21	[M+H]+	Quercetin-3-O-Sambubioside-5-O-Glucoside	Flavonoids	Flavonols	-	3	1.15978e+06	2.30816e+06	1.50342e+06	1.74945e+06	1.64011e+06	785862	1.33938e+06	1.27913e+06	1.87872e+06	1.25936e+06	1.35642e+06	1.37021e+06	--	--
Hmbn005456	399.11	163.04	400.116	C21H20O8	[M-H]-	1-O-Caffeoyl-3-O-p-coumaroylglycerol	Phenolic acids	Phenolic acids	-	3	163234	139255	171657	559.846	9	1745.7	13274	14543.6	16181.8	48746.2	45279.8	44925.8	--	--
HJN055	435.13	273.077	436.137	C21H24O10	[M-H]-	Dihydrocharcone-4'-O-glucoside	Flavonoids	Chalcones	-	2	538888	425837	506890	474443	478190	371056	871643	976593	914529	503567	545081	546071	--	--
Lmmp003091	611.16	303.05	610.153	C27H30O16	[M+H]+	Quercetin-3-O-(4''-O-glucosyl)rhamnoside	Flavonoids	Flavonols	59262-54-3	3	2.32884e+07	1.79559e+07	2.27937e+07	11983279	1.38876e+07	1.50905e+07	1.92575e+07	1.95406e+07	2.06851e+07	1.57887e+07	1.6763e+07	1.53311e+07	C17563	--
HX1361	177.054	89.0381	176.047	C10H8O3	[M+H]+	7-Methoxycoumarin	Lignans and Coumarins	Coumarins	531-59-9	2	1.30569e+07	1.10211e+07	1.01216e+07	6.99633e+06	8.79396e+06	7.95681e+06	1.3941e+07	1.50602e+07	1.4063e+07	1.03923e+07	9.52941e+06	1.02426e+07	C09268	--
Hmqn000843	301.093	123.008	302.1	C13H18O8	[M-H]-	Tachioside	Phenolic acids	Phenolic acids	109194-60-7	3	57922.8	53242.3	55833.5	43003.2	42293.6	52893.7	216357	233703	249679	96100.4	87796	93727.4	--	--
Zmhn002334	355.104	193.049	356.111	C16H20O9	[M-H]-	6-O-Feruloyl-β-D-glucose	Phenolic acids	Phenolic acids	137887-25-3	3	637204	539675	629580	1.19035e+06	1.15643e+06	944637	1.26105e+06	1.40058e+06	1.23083e+06	912653	836472	852408	--	--
mws0789	255.066	151.004	256.074	C15H12O4	[M-H]-	Pinocembrin (Dihydrochrysin)	Flavonoids	Flavanones	480-39-7	1	1.6091e+06	1.66524e+06	1.56079e+06	53447.5	48098.4	59587.2	35979.3	40114.2	27885.1	549513	563570	514211	C09827	ko00941
pmb0592	771.234	463.2	770.227	C34H42O20	[M+H]+	Chrysoeriol-7-O-rutinoside-5-O-glucoside	Flavonoids	Flavones	-	3	201578	164239	179566	31185.7	56317	43424.3	205863	142567	200212	119361	130998	127268	--	--
Lmbn001162	339.074	177.023	340.079	C15H16O9	[M-H]-	Esculetin-7-O-glucoside	Lignans and Coumarins	Coumarins	-	3	95492.2	131208	132334	20117.8	19344.5	18526.4	252319	119343	253518	69593.9	75481.2	75824.6	--	--
Lmhn001386	299.04	167.03	300.048	C12H12O9	[M-H]-	Vnilloyltartaric acid	Phenolic acids	Phenolic acids	-	3	884818	860345	860749	306812	317806	378112	670314	877940	707205	627369	665574	604922	--	--
HJN090	433.115	271.06	434.121	C21H22O10	[M-H]-	Butin-7-O-glucoside	Flavonoids	Flavanones	-	1	340631	380207	407021	347401	456393	454981	407928	461537	426179	369032	344690	379215	--	--
mws0056	463.088	316.025	464.096	C21H20O12	[M-H]-	Myricetin-3-O-rhamnoside (Myricitrin)	Flavonoids	Flavonols	17912-87-7	3	122027	71821.4	122633	436025	77378	42473.7	151335	74795.1	128471	56658.8	62480.2	59103.3	C10108	--
pmp001127	301.071	286.08	300.063	C16H12O6	[M+H]+	Chrysoeriol; 5,7,4'-Trihydroxy-3'-Methoxyflavone	Flavonoids	Flavones	491-71-4	3	396983	336865	401944	1198.17	2793.16	6517.01	22272.8	28552.8	15592.7	142385	129328	133566	C04293	ko00944
Wmyn000217	331.103	169.014	332.111	C14H20O9	[M-H]-	2,6-dimethoxy-hydroquinone-4-O-β-D-glucopyranoside	Phenolic acids	Phenolic acids	-	3	459193	462509	461908	440483	465264	453759	415131	439491	412419	373490	349033	338735	--	--
Zmjp005293	593.187	285.077	592.179	C28H32O14	[M+H]+	Robinson-7-O-Neohesperidin	Flavonoids	Flavonols	-	1	1.0591e+07	7.90317e+06	9.3595e+06	672032	807444	893543	2.92569e+06	3.49012e+06	3.70799e+06	3.99566e+06	3.69609e+06	3.64143e+06	--	--
Lmmn001643	163.04	119.046	164.047	C9H8O3	[M-H]-	2-Hydroxycinnamic acid	Phenolic acids	Phenolic acids	583-17-5	3	3.00268e+07	3.00879e+07	3.61661e+07	3.27418e+06	4.24302e+06	3.23824e+06	8.02584e+06	8.26415e+06	5.76734e+06	1.34774e+07	1.48275e+07	1.37407e+07	C01772	ko00360,ko00999,ko01100,ko01110
MWSHY0130	451.123	305.057	450.116	C21H22O11	[M+H]+	Taxifolin-7-O-rhamnoside	Flavonoids	Flavanonols	137592-12-2	3	172401	147597	168623	148119	139717	115604	174167	170368	82782.6	143144	143427	130952	--	--
MWSHY0171	579.15	409.092	578.142	C30H26O12	[M+H]+	Procyanidin B2	Tannins	Proanthocyanidins	29106-49-8	2	2355.52	2085.09	3684.98	1.04175e+06	1.02579e+06	1.34135e+06	2362.72	5316.31	4493.7	251898	239516	227310	C17639	--
Zmpn002440	287.058	135.046	288.063	C15H12O6	[M-H]-	3,4,2',4',6'-Pentahydroxychalcone	Flavonoids	Chalcones	73692-51-0	3	116511	103033	124706	97248.4	97228	97733.2	18782	19390.1	23894.6	81509.4	76484.3	73674.6	C15525	ko00941,ko01100,ko01110
Zblp004717	625.175	317.07	624.169	C28H32O16	[M+H]+	3'-methoxyquercetin-3-O-L-rhamnosyl(1→2)-glucopyranoside	Flavonoids	Flavonols	-	1	4.21898e+06	2.7571e+06	3.56539e+06	321250	598940	798453	6.683e+06	6.76237e+06	4.59229e+06	3.61604e+06	3.34084e+06	3.28896e+06	--	--
Lmjp003655	463.123	301.078	462.116	C22H22O11	[M+H]+	6-C-MethylKaempferol-3-glucoside	Flavonoids	Flavones	-	3	2.78182e+06	2.51299e+06	2.63924e+06	547999	583788	611439	1.91815e+06	1.68283e+06	1.74213e+06	1.40211e+06	1.32983e+06	1.47459e+06	--	--
MWSHY0050	595.166	287.053	594.159	C27H30O15	[M+H]+	Kaempferol-3-O-rutinoside(Nicotiflorin)	Flavonoids	Flavonols	17650-84-9	1	4.0054e+06	4.53882e+06	4675757	269133	413468	583046	582490	1.06235e+06	928292	677539	655488	611122	C21833	ko00944,ko01110
Hmcp001589	787.227	317.06	786.222	C34H42O21	[M+H]+	Isorhamnetin-3-O-rutinoside-4'-O-glucoside	Flavonoids	Flavonols	111393-97-6	2	91901.7	96268	109866	5576.17	4790.14	4953.67	456352	370674	410317	127142	140212	138634	--	--
Lmmp002463	625.176	317.065	624.169	C28H32O16	[M+H]+	Sexangularetin-3-O-glucoside-7-O-rhamnoside	Flavonoids	Flavonols	-	1	3.16774e+06	2.84049e+06	3.05785e+06	482835	630444	705795	5.62156e+06	7.17124e+06	4.73139e+06	2.96145e+06	2.95558e+06	2.69395e+06	--	--
HJAP135	505.123	257.08	504.127	C24H24O12	[M+H]+	Pinocembrin-7-O-(6''-O-malonyl)glucoside	Flavonoids	Flavanones	-	2	2.79085e+06	2.9372e+06	2.96026e+06	1.22279e+06	1.39426e+06	1.36592e+06	1.10168e+06	1.12766e+06	885451	1.49386e+06	1.3579e+06	1.48915e+06	--	--
mws1174	313.072	253.051	314.079	C17H14O6	[M-H]-	3-O-Acetylpinobanksin	Flavonoids	Flavanonols	52117-69-8	3	66791.3	70719.2	64914.5	11444.9	5838.54	8157.78	39873.8	38535.6	35569.1	38702	42618	42422.5	C16418	ko00941
Lmrn003000	165.056	103.056	166.063	C9H10O3	[M-H]-	2-Hydroxy-3-phenylpropanoic acid	Phenolic acids	Phenolic acids	7326-19-4	3	101519	80556.5	94630.7	22485.9	26882.5	28859.7	37842.5	41194.1	47863.2	46369.1	49151.3	44121.6	C05607	ko00360,ko00960,ko01100,ko01110
MWSmce159	193.046	147.044	192.042	C10H8O4	[M+H]+	6,7-Dihydroxy-4-methylcoumarin	Lignans and Coumarins	Coumarins	529-84-0	3	146618	109520	100898	40392.8	79705.9	63205.7	115403	97036.9	90374.5	92884.5	103465	100184	--	--
pmp000004	331.081	316.058	330.074	C17H14O7	[M+H]+	4',5,7-Trihydroxy-3',6-dimethoxyflavone (Jaceosidin)	Flavonoids	Flavones	18085-97-7	3	29962.4	31156.8	23374.5	9252.37	6367.36	14079.3	7738.94	7432	4953.23	11990.8	11888.6	10826.7	--	--
pmp000573	447.129	285.076	446.121	C22H22O10	[M+H]+	Acacetin-7-O-galactoside	Flavonoids	Flavones	-	2	2.62998e+06	2.46042e+06	2.73963e+06	447914	738255	760571	1.97887e+06	1.89697e+06	2.04332e+06	1.82089e+06	1.80605e+06	1.64199e+06	--	--
HJAP123	933.284	479.118	932.28	C40H52O25	[M+H]+	Isorhamnetin-3-O-rutinoside-7-O-rutinoside	Flavonoids	Flavonols	-	2	62400	80840.9	56243.1	3617.45	737.729	3170.46	145472	135064	86999.2	46829.8	52158.3	51243.5	--	--
MWSmce675	271.083	108.022	272.09	C12H16O7	[M-H]-	Arbutin	Phenolic acids	Phenolic acids	497-76-7	3	35623.2	12438.3	37717.5	13207.4	20052.6	20308.8	46885.2	35912.3	37188.7	23421.8	22327.2	24996.8	C06186	ko00010
Cmsp004086	303.087	229.083	302.079	C16H14O6	[M+H]+	Dihydrokaempferide	Flavonoids	Flavanonols	137225-59-3	3	107348	329605	550956	166369	51793.6	128929	573607	657797	360852	319029	284775	306856	--	--
pme0368	579.171	271.036	578.164	C27H30O14	[M+H]+	Apigenin-7-O-rutinoside (Isorhoifolin)	Flavonoids	Flavones	552-57-8	3	59319.1	58263.5	37066.4	19563.1	22950.8	17967.1	17291.4	8285.68	23869.9	28430.7	25606	28294.5	--	--
Hmgp002036	479.12	317.06	478.111	C22H22O12	[M+H]+	Nepetin-7-O-glucoside(Nepitrin)	Flavonoids	Flavones	569-90-4	1	1.52631e+06	1.56101e+06	1.92624e+06	495502	463234	476990	1.43152e+06	3.61692e+06	2.27203e+06	1.18959e+06	1.30892e+06	1.17983e+06	--	--
Lmjp003044	479.118	317.062	478.111	C22H22O12	[M+H]+	Isorhamnetin-3-O-glucoside-7-O-rhamnoside	Flavonoids	Flavonols	5041-82-7	1	1.9661e+06	1.87763e+06	2.48962e+06	282348	294359	235515	1.07972e+06	1.07179e+06	1.1801e+06	1.21596e+06	1.29323e+06	1.14845e+06	--	--
Lmyp006086	447.129	285.075	446.121	C22H22O10	[M+H]+	Prunetin-5-O-glucoside	Flavonoids	Isoflavones	-	2	3.48496e+06	3.02514e+06	3.54564e+06	606216	974814	823433	2.32361e+06	2.50875e+06	2.5567e+06	2.07263e+06	1.85054e+06	2.03823e+06	--	--
MWSslk252	593.19	285.08	594.195	C28H34O14	[M-H]-	Didymin (Isosakuranetin-7-O-rutinoside)	Flavonoids	Flavanones	14259-47-3	2	230383	202045	216980	6785.14	15559.1	14902.2	31587.2	18038.9	37601.5	85590.9	88120.1	96065.6	--	--
MWS3149	151.041	107.052	152.047	C8H8O3	[M-H]-	3-Methoxybenzoic acid	Phenolic acids	Phenolic acids	586-38-9	3	74073	68982.2	77936.2	88962.6	90942.7	111056	105588	139349	145386	86757.9	86034.1	95816.1	--	--
Hmbn002692	517.158	175.04	518.164	C22H30O14	[M-H]-	6'-O-Feruloyl-D-sucrose	Phenolic acids	Phenolic acids	118230-77-6	1	806905	877802	906937	171217	163427	175986	701549	978487	489727	498437	469497	530611	--	--
Hmcp001829	595.163	303.04	594.159	C27H30O15	[M+H]+	Quercetin-3,7-Di-O-rhamnoside	Flavonoids	Flavonols	28638-13-3	2	153373	169688	170426	69240.6	110226	129714	119043	128085	111057	109081	105224	118508	--	--
Hmgp001944	625.214	163.03	624.205	C29H36O15	[M+H]+	Isoacteoside	Phenolic acids	Phenolic acids	61303-13-7	3	1223.63	9575.27	6896.48	3200.64	2548.93	4206.14	9300.02	12097.4	6229.92	5823.31	5989.36	6546.56	--	--
MWSslk097	195.065	163.04	194.058	C10H10O4	[M+H]+	Dimethyl phthalate	Phenolic acids	Phenolic acids	131-11-3	3	80785.6	91205.7	66591.9	101485	112305	117802	109644	101887	109889	66149.9	74799.1	72027.4	C11233	--
MWSmce498	579.169	271.07	578.164	C27H30O14	[M+H]+	Apigenin-7-O-neohesperidoside (Rhoifolin)	Flavonoids	Flavones	17306-46-6	3	45844.2	42867.8	44613.3	29104.4	37216.9	26500.6	17564.7	18423.6	16198.1	29126.6	32718.4	32307	C12627	ko00944
MWSHY0029	303.05	229.05	302.043	C15H10O7	[M+H]+	Quercetin	Flavonoids	Flavonols	117-39-5	3	30471.4	27814.9	41875	8006	9149.48	20393.5	144386	95522.3	104089	59850.5	52913.6	57857.9	C00389	ko00941,ko00944,ko01100,ko01110
Hmjp003123	479.082	303.064	478.075	C21H18O13	[M+H]+	Quercetin-5-O-glucuronide	Flavonoids	Flavonols	-	3	699461	751287	735458	402603	434754	405093	2.55648e+06	2.95681e+06	2.69346e+06	1.4489e+06	1.43785e+06	1.29043e+06	--	--
Lmmn003663	329.088	167.036	330.095	C14H18O9	[M-H]-	5-Glucosyloxy-2-Hydroxybenzoic acid methyl ester	Phenolic acids	Phenolic acids	-	2	411080	427453	379570	149591	168848	208281	197383	265458	185547	182241	205612	201622	--	--
pme1540	625.176	317.066	624.169	C28H32O16	[M+H]+	Isorhamnetin-3-O-neohesperidoside	Flavonoids	Flavonols	55033-90-4	1	7.12273e+06	6.73556e+06	5.04079e+06	1.44107e+06	1.64723e+06	1.90361e+06	7.30835e+06	7.08938e+06	6.8259e+06	5.1897e+06	4.58996e+06	4.76254e+06	--	--
Zmln002252	223.029	149.025	224.032	C10H8O6	[M-H]-	Sideretin (5,7,8-Trihydroxy-6-methoxycoumarin)	Lignans and Coumarins	Coumarins	-	3	396273	378893	378150	522462	604600	508685	346055	356799	347021	406998	375315	426242	C22007	ko00999,ko01110
HJN083	521.202	359.15	522.21	C26H34O11	[M-H]-	Lariciresinol-4'-O-glucoside	Lignans and Coumarins	Lignans	143663-00-7	3	249893	277687	261702	9572.42	24569.6	15453.6	55461.9	52497.5	46438.7	145763	161414	164575	--	--
Zbdn001947	301.092	123.009	302.1	C13H18O8	[M-H]-	Isotachioside	Phenolic acids	Phenolic acids	31427-08-4	3	56945.9	54037	52250.8	40388.2	29420	37619.6	211672	261065	203138	85277.7	84793	94841.2	--	--
Hmpn005101	451.123	289.07	452.132	C21H24O11	[M-H]-	Sieboldin	Flavonoids	Chalcones	18777-73-6	3	1322.8	8975.52	12700.7	8260.69	23803	15220.1	5636.48	5608.91	2329.15	3338.94	3116.89	3549.52	--	--
MWSHY0181	433.113	313.072	432.106	C21H20O10	[M+H]+	Apigenin-8-C-Glucoside (Vitexin)	Flavonoids	Flavones	3681-93-4	2	87666.9	64592.7	75667.6	36540.9	22424.8	20899.6	124900	106096	139554	61212.2	66403.6	69745.7	C01460	ko00941,ko00944
mws1045	625.141	463.087	626.148	C27H30O17	[M-H]-	Myricetin-3-O-rutinoside	Flavonoids	Flavonols	-	3	37648.5	27793.5	29439.9	10544	12573.5	8611.12	27113.8	20662.9	33884.1	29111	28879.4	25821	--	--
Hmtn001120	315.109	153.056	316.116	C14H20O8	[M-H]-	5-(2-Hydroxyethyl)-2-O-glucosylphenol	Phenolic acids	Phenolic acids	-	3	401966	349384	483911	151829	151660	157589	570346	647909	560419	208129	228637	236772	--	--
Hmgp003641	593.185	447.128	592.179	C28H32O14	[M+H]+	Chrysoeriol-6-C-rhamnoside-7-O-rhamnoside	Flavonoids	Flavones	-	3	219100	205063	198119	17451.9	29945.6	24479.8	84273.6	94135.5	83105.1	90014.2	102547	98330	--	--
Rfmb25702	561.198	357.134	562.205	C28H34O12	[M-H]-	Pinoresinol-4-O-(6''-acetyl)glucoside	Lignans and Coumarins	Lignans	-	3	14583.8	11336.6	6281.1	33716.2	20811.2	26553.4	24151.7	20999.5	25771.2	18789.8	16449.4	17585.8	--	--
MWSHY0009	301.071	286.048	300.063	C16H12O6	[M+H]+	Diosmetin (5,7,3'-Trihydroxy-4'-methoxyflavone)	Flavonoids	Flavones	520-34-3	2	888832	834596	643756	46236.3	37419.6	131082	55823.9	46310.8	42414.8	236648	262320	232284	C10038	--
MWS20182	195.066	136.054	196.074	C10H12O4	[M-H]-	Dihydroferulic Acid	Phenolic acids	Phenolic acids	1135-23-5	3	129467	106606	116934	92986	113754	105648	138274	141730	103275	99155.4	102991	90287.7	--	--
Lmgn001670	137.027	108.023	138.032	C7H6O3	[M-H]-	Salicylic acid	Phenolic acids	Phenolic acids	69-72-7	2	122679	71318.4	81779.8	4.25645e+06	4.55837e+06	4.17424e+06	269318	248484	217206	1.3051e+06	1.25492e+06	1.4281e+06	C00805	ko00996,ko01100,ko01110,ko04075
pme2828	140.034	98.9637	139.027	C6H5NO3	[M+H]+	4-Nitrophenol	Phenolic acids	Phenolic acids	100-02-7	3	8.17594e+06	8.41591e+06	8.37555e+06	1.03377e+07	8.85438e+06	1.48773e+07	1.07561e+07	1.15907e+07	1.12335e+07	9.49206e+06	1.07686e+07	1.05843e+07	C00870	--
Lmmp002560	641.13	303.05	640.128	C27H28O18	[M+H]+	Quercetin-3-O-(2''-O-glucosyl)glucuronide	Flavonoids	Flavonols	-	3	30341.1	30780.3	33134.6	12929.6	7854.24	15306.3	58214.5	50082.1	60361.3	36875.5	36803.6	32698.4	--	--
pme2996	161.024	117.035	162.032	C9H6O3	[M-H]-	4-Hydroxycoumarin	Lignans and Coumarins	Coumarins	1076-38-6	3	68572.7	73991	68699.3	45832.5	27393.9	52842.9	60156.8	26344.7	35215.9	53540.2	60879	59625.4	C20414	--
Zmhp003514	301.072	286.054	300.063	C16H12O6	[M+H]+	6,7,8-Tetrahydroxy-5-methoxyflavone	Flavonoids	Flavones	-	2	560680	477378	569170	34500	45300.2	107822	38517.3	39181.3	35466.1	229758	204301	205223	--	--
mws0028	167.035	108.022	168.042	C8H8O4	[M-H]-	Vanillic acid	Phenolic acids	Phenolic acids	121-34-6	1	2.24465e+06	2.40247e+06	3.37664e+06	2.3958e+06	3.26966e+06	2.76933e+06	3.524e+06	3.32965e+06	3.54972e+06	2.10672e+06	2.4106e+06	2.30688e+06	C06672	--
Lmsp004301	451.123	289.071	450.116	C21H22O11	[M+H]+	3',5,5',7-Tetrahydroxyflavanone-7-O-glucoside	Flavonoids	Flavanones	-	3	840879	891459	864930	379077	342768	489800	601596	578666	491714	628561	547861	587855	--	--
Hmbp001276	169.05	65.03	168.042	C8H8O4	[M+H]+	Gallacetophenone	Phenolic acids	Phenolic acids	528-21-2	2	1.15707e+06	1.42861e+06	1.29422e+06	3.88953e+06	4.58063e+06	4.87226e+06	3.84594e+06	3.77949e+06	3.23427e+06	2.58126e+06	2.76381e+06	2.96445e+06	--	--
Hmcp001578	641.172	479.11	640.164	C28H32O17	[M+H]+	Isorhamnetin-3,7-O-diglucoside	Flavonoids	Flavonols	6758-51-6	2	83790.1	103425	88254.7	7628.02	25014.3	18307.4	239910	366019	280842	120857	107098	121368	--	--
pmp000086	269.102	177.055	268.095	C13H16O6	[M+H]+	1-Feruloyl-sn-glycerol	Phenolic acids	Phenolic acids	-	3	202164	149009	186647	54408.1	54284.9	66372.4	102843	134069	130694	105157	116426	120486	--	--
Zmjp003031	611.161	449.107	610.153	C27H30O16	[M+H]+	Orientin-2''-O-galactoside	Flavonoids	Flavones	-	3	659692	552507	606291	464939	451038	447728	680871	579021	610577	504561	516779	575236	--	--
Hmcp001769	581.148	303.04	580.143	C26H28O15	[M+H]+	Quercetin-3-O-rhamnosyl(1→2)arabinoside	Flavonoids	Flavonols	-	2	127823	108242	104572	83346.2	89475.8	81027.9	96741.3	102107	81245.6	100789	97260.1	87616.2	--	--
mws0046	579.172	271.062	580.179	C27H32O14	[M-H]-	Naringenin-7-O-Neohesperidoside(Naringin)	Flavonoids	Flavanones	10236-47-2	1	72988.7	81498.6	76664.5	20871.7	33938	28336	32381.9	37161	39388.1	49663.1	45187.8	52124.9	C09789	ko00941
Hmhn003067	325.093	119.05	326.1	C15H18O8	[M-H]-	Phenylpropionic acid-O-β-D-glucopyranoside	Phenolic acids	Phenolic acids	-	1	2.93071e+06	2.07556e+06	1.87149e+06	220918	270060	319084	1.5178e+06	1.4475e+06	1.85325e+06	1.0319e+06	945974	895657	--	--
pmb2999	461.109	299.1	462.116	C22H22O11	[M-H]-	Chrysoeriol-5-O-glucoside	Flavonoids	Flavones	-	3	90709.7	71082.5	106943	37948.1	31776.1	35638.4	179491	204408	186608	115040	123030	133147	--	--
Zapp009018	301.107	181.05	300.1	C17H16O5	[M+H]+	2',6'-dimethoxy-4,4'-di-hydroxychalcone	Flavonoids	Chalcones	123316-64-3	3	25459.1	26826.2	28633.7	2260.22	4210.33	6575.52	5200.21	4873.37	2872.69	9914.41	9389.04	10847	--	--
pme2459	449.108	287.063	448.101	C21H20O11	[M+H]+	Luteolin-7-O-glucoside (Cynaroside)	Flavonoids	Flavones	5373-11-5	2	3.02781e+07	3.27029e+07	2.17171e+07	1.43753e+07	1.77323e+07	1.38702e+07	1.51659e+07	2.22902e+07	2.23277e+07	2.52292e+07	2.23758e+07	2.21655e+07	C03951	ko00944
mws0628	121.029	92.0268	122.037	C7H6O2	[M-H]-	4-Hydroxybenzaldehyde	Phenolic acids	Phenolic acids	123-08-0	2	1.60179e+06	1.81411e+06	2.13109e+06	4.45081e+06	1.91608e+06	1.83544e+06	4.63253e+06	3.79121e+06	4.30835e+06	2.30602e+06	2.31312e+06	2.61949e+06	C00633	ko01100
HJAP064	565.118	317.076	564.111	C25H24O15	[M+H]+	Isorhamnetin-3-O-(6''-malonyl)glucoside	Flavonoids	Flavonols	-	2	1.04543e+06	1.04524e+06	955511	1.00826e+06	1.19677e+06	1.1404e+06	574329	641804	609824	758320	716619	829776	--	--
Wbtp004798	301.07	286.047	300.063	C16H12O6	[M+H]+	8,11-dimethoxy-2h-[1,3]dioxolo[4,5-b]xanthen-10-one	Flavonoids	Other Flavonoids	-	2	1.24844e+06	972132	1.26688e+06	15378.7	25828.5	25699.4	125210	152429	178154	376304	413924	437237	--	--
HJN086	449.11	287.057	450.116	C21H22O11	[M-H]-	Eriodictyol-3'-O-glucoside	Flavonoids	Flavanones	-	1	679269	572253	825060	2.34324e+06	2.40926e+06	2.54913e+06	864138	1.03212e+06	878649	1.22222e+06	1.052e+06	1.12099e+06	--	--
mws0059	609.146	301.037	610.153	C27H30O16	[M-H]-	Quercetin-3-O-rutinoside (Rutin)	Flavonoids	Flavonols	153-18-4	2	6.17547e+06	6.96988e+06	6.89757e+06	4.21737e+06	3.6628e+06	3.94003e+06	6.12175e+06	5.75402e+06	5.72176e+06	4.71155e+06	4.82097e+06	5.41296e+06	C05625	ko00944,ko01100,ko01110
Lmbp000728	121.065	77.0388	120.058	C8H8O	[M+H]+	(S)-2-Phenyloxirane	Phenolic acids	Phenolic acids	20780-54-5	1	7.32923e+06	6.62546e+06	6.97472e+06	1.6971e+06	1.88194e+06	2.04646e+06	1.93921e+06	1.92058e+06	1.96517e+06	2.5428e+06	2.77417e+06	2.38698e+06	C20782	ko01100
NK10253223	168.065	94.0645	167.058	C8H9NO3	[M+H]+	2-Amino-3-methoxybenzoic acid	Phenolic acids	Phenolic acids	3177-80-8	3	119391	174833	192383	81707.5	68108.3	80563.4	138302	134250	125418	93140.6	79934.3	87434.4	C05831	ko00380
Lmsn003111	325.093	145.03	326.1	C15H18O8	[M-H]-	1-O-p-Coumaroyl-β-D-glucose	Phenolic acids	Phenolic acids	7139-64-2	1	1.60364e+06	1.14318e+06	1.32869e+06	358429	380899	306888	331259	417080	307019	484062	518694	563605	C16827	--
mws2213	147.045	103.055	148.052	C9H8O2	[M-H]-	Cinnamic acid	Phenolic acids	Phenolic acids	140-10-3	3	177414	170618	160045	13231.4	15421.7	14060.3	2877.06	5049.07	4900.42	58494.7	53965.9	50205.8	C00423	ko00130,ko00360,ko00940,ko00996,ko00999,ko01100,ko01110
Wagp009552	295.132	175.038	294.126	C19H18O3	[M+H]+	3-(1-Phenyl-2-methylprop-1-yl)-4-hydroxycoumarin	Lignans and Coumarins	Coumarins	-	3	29633.8	31186	30125.5	16843.9	18804.1	18378.8	18946.8	19362.1	15752.1	19506.5	22612.5	22000.3	--	--
MWSmce439	147.046	119.051	148.052	C9H8O2	[M-H]-	3,4-Dihydrocoumarin	Lignans and Coumarins	Coumarins	119-84-6	3	6649	3073.65	6980.03	445263	481264	411611	22196.7	29392.7	17321.6	120887	140878	128233	C02274	ko00999
mws4183	433.078	300.033	434.085	C20H18O11	[M-H]-	Quercetin-3-O-arabinoside	Flavonoids	Flavonols	22255-13-6	2	201156	210646	266020	97610.8	126313	127789	529576	554714	480089	244487	284857	274760	--	--
MWSCX016	139.039	77.0375	138.032	C7H6O3	[M+H]+	4-Hydroxybenzoic acid	Phenolic acids	Phenolic acids	99-96-7	2	394485	450402	497351	481340	419403	545740	473319	498944	404769	405265	428810	366349	C00156	ko00130,ko00790,ko01100,ko01110,ko01240
pme0281	165.019	121.029	166.027	C8H6O4	[M-H]-	Terephthalic acid	Phenolic acids	Phenolic acids	100-21-0	3	1.44841e+06	1.51086e+06	1.60906e+06	1.58059e+06	1.04292e+06	1.70913e+06	1.34966e+06	1.45707e+06	1.59398e+06	1.3801e+06	1.3322e+06	1.5457e+06	C06337	ko01100
pme0282	165.019	77.0397	166.027	C8H6O4	[M-H]-	Phthalic acid	Phenolic acids	Phenolic acids	88-99-3	3	48843	12852.7	38306.2	30019.2	47314.9	28369.8	36340.8	44806.2	30185.1	43127.6	46715.1	39882.1	C01606	ko01100,ko02010
pmn001642	503.083	459.1	504.09	C23H20O13	[M-H]-	Kaempferol-3-O-(2''-O-acetyl)glucuronide	Flavonoids	Flavonols	-	3	138278	183293	170227	60448.9	80209.3	68622.4	18302.3	28473.9	24349	71695.4	81628.1	71075.5	--	--
MWSHY0092	597.18	289.072	596.174	C27H32O15	[M+H]+	Eriodictyol-7-O-Rutinoside (Eriocitrin)	Flavonoids	Flavanones	13463-28-0	3	948707	996664	903002	427424	444706	407406	736128	569936	568711	637081	647561	734519	C09732	--
Lmsp003939	625.176	317.067	624.169	C28H32O16	[M+H]+	Isorhamnetin-3-O-galactoide-7-O-rhamnoside	Flavonoids	Flavonols	-	1	7.23296e+06	6.65544e+06	5.74426e+06	1.86397e+06	1.9942e+06	2.34067e+06	7.64128e+06	6.83735e+06	6.13091e+06	4.31816e+06	4.88893e+06	4.22972e+06	--	--
Lmnp002413	595.166	449.11	594.159	C27H30O15	[M+H]+	Luteolin-6-C-glucoside-7-O-rhamnoside	Flavonoids	Flavones	-	3	1.35111e+06	1.07818e+06	1.1888e+06	525967	468748	541040	864893	703740	886741	948994	819779	836485	--	--
pmp000575	447.129	285.096	446.121	C22H22O10	[M+H]+	Acacetin-7-O-glucoside (Tilianin)	Flavonoids	Flavones	4291-60-5	2	2.1533e+06	2.15213e+06	2.75519e+06	401942	662103	681378	1.41714e+06	1.50556e+06	1.78739e+06	1.53194e+06	1.43132e+06	1.30156e+06	--	--
Xmsn002700	465.125	303.051	466.111	C21H22O12	[M-H]-	Taxifolin-3'-O-glucoside	Flavonoids	Flavanonols	31106-05-5	3	105472	53467.4	98180.9	22891.6	36752.9	24519.7	428041	337785	364311	154658	181501	174314	--	--
mws1329	463.088	301.036	464.096	C21H20O12	[M-H]-	Quercetin-7-O-glucoside	Flavonoids	Flavonols	491-50-9	2	3.93558e+06	3.47619e+06	5.39767e+06	1.42221e+06	1.80944e+06	1.64148e+06	1.29885e+07	1.37402e+07	1.40045e+07	5.99678e+06	5.40096e+06	6.35864e+06	C12639	--
MWS1848	135.045	92.0274	136.052	C8H8O2	[M-H]-	Phenyl acetate	Phenolic acids	Phenolic acids	122-79-2	3	210218	257083	280990	54977.9	61177.8	57719.3	146504	159455	194728	132484	147409	155971	C00548	--
pme3443	207.066	192.041	208.074	C11H12O4	[M-H]-	Sinapinaldehyde	Phenolic acids	Phenolic acids	4206-58-0	3	314250	303857	324574	164404	169691	162232	249089	274156	238343	155623	177678	153515	C05610	ko00940,ko01100,ko01110
pmp001006	287.091	272.068	286.084	C16H14O5	[M+H]+	1,3,7-Trimethoxyxanthone	Flavonoids	Other Flavonoids	3722-54-1	3	793595	908953	994913	110590	151512	197835	191997	231846	155336	372575	315876	340110	--	--
Wafn002491	385.078	209.031	386.085	C16H18O11	[M-H]-	2-O-Feruloylglucaric Acid	Phenolic acids	Phenolic acids	-	3	237751	217734	284885	2138.72	1600.34	4061.66	46786.3	28309.7	60526.6	86559.4	77968	73610.2	--	--
Wafn002081	285.062	153.02	286.069	C12H14O8	[M-H]-	Dihydroxybenzoyl xyloside	Phenolic acids	Phenolic acids	-	1	1.0618e+07	1.17713e+07	1.14519e+07	9.78084e+06	9.48448e+06	1.01079e+07	7.45973e+06	7.15147e+06	6.72725e+06	7.51925e+06	7.26976e+06	8.50053e+06	--	--
Zbxp007259	533.129	285.081	532.121	C25H24O13	[M+H]+	Acacetin-7-O-Malonyl-galactoside	Flavonoids	Flavones	-	2	7.32453e+06	6.73224e+06	7.62248e+06	1.9359e+06	3.63139e+06	3.02968e+06	4.15712e+06	4.11517e+06	4.13621e+06	4.13776e+06	3.93017e+06	3.50277e+06	--	--
mws0066	315.051	151.004	316.058	C16H12O7	[M-H]-	Isorhamnetin; 3'-Methoxy-3,4',5,7-Tetrahydroxyflavone	Flavonoids	Flavonols	480-19-3	3	34966.5	38643.9	23843.2	3624.28	4500.15	6218.5	26910.6	20131.9	23930.1	26749.8	30666.4	26460.7	C10084	--
Lmyp004617	419.134	257.081	418.126	C21H22O9	[M+H]+	Pinocembrin-7-O-glucoside (Pinocembroside)	Flavonoids	Flavanones	75829-43-5	3	377172	372119	455937	135916	138214	172187	161287	189135	178619	294034	250402	261910	--	--
Lmjp002461	611.161	303.049	610.153	C27H30O16	[M+H]+	Quercetin-3-O-neohesperidoside	Flavonoids	Flavonols	117611-67-3	1	1.19683e+06	1.21098e+06	1.23537e+06	1.16356e+06	812592	912184	1.22274e+06	849694	1.13861e+06	1.03211e+06	927574	1.09813e+06	--	--
pmp000087	269.102	177.055	268.095	C13H16O6	[M+H]+	2-Feruloyl-sn-glycerol	Phenolic acids	Phenolic acids	-	3	192656	198134	162971	52311.6	49908.7	74467	126295	118955	137120	104702	97598.2	115446	--	--
pmb0382	339.086	177.055	338.079	C19H14O6	[M+H]+	O-Feruloyl 4-hydroxycoumarin	Lignans and Coumarins	Coumarins	-	3	388304	477757	358701	403843	380866	442783	405426	470480	349383	344356	391593	406157	--	--
Hmcp002316	449.106	317.06	448.101	C21H20O11	[M+H]+	Isorhamnetin-3-O-arabinoside	Flavonoids	Flavonols	-	3	66770.7	72844.6	89427.2	6251.46	7320.23	10896.3	26008.5	31056.2	29844.4	29379.9	29566	25338.3	--	--
Wbtn006715	301.037	151.005	302.043	C15H10O7	[M-H]-	1,2,4,5,8-pentahydroxy-6-methylanthracene-9,10-dione	Flavonoids	Other Flavonoids	-	1	645088	753175	714155	263146	319407	375723	4.65246e+06	4.11431e+06	5.01932e+06	2.1825e+06	1.97872e+06	1.84301e+06	--	--
Lmdp004892	535.108	287.055	534.101	C24H22O14	[M+H]+	Kaempferol-3-O-(6''-malonyl)galactoside	Flavonoids	Flavonols	-	3	445885	465733	508590	207134	164147	209685	310737	257434	242845	236090	279233	251191	--	--
Zmhn000892	301.094	139.046	302.1	C13H18O8	[M-H]-	4-O-Glucosyl-3,4-dihydroxybenzyl alcohol	Phenolic acids	Phenolic acids	-	3	35116.6	32789.3	36430.3	32936.6	32319.5	32908.6	44384.2	43843.8	34799.7	34888.8	35627.4	30300.3	--	--
pme1201	273.077	167.032	274.084	C15H14O5	[M-H]-	Phloretin	Flavonoids	Chalcones	60-82-2	2	7020.04	5496.09	3498.25	99783.4	93134.8	117353	12300	9985.23	14006.7	32096	27124.9	28716.8	C00774	ko00941,ko01110
mws2220	457.078	169.013	458.085	C22H18O11	[M-H]-	Gallocatechin 3-O-gallate	Flavonoids	Flavanols	5127-64-0	3	42513.1	24215.5	36495.5	16865.2	23127.2	11299.3	16107.6	24318.7	20817	46477.2	48554.9	40871.1	--	--
HX1365	147.043	91.0538	146.037	C9H6O2	[M+H]+	Coumarin	Lignans and Coumarins	Coumarins	91-64-5	1	1.32514e+07	1.33644e+07	2.32978e+07	2.03936e+06	1.62782e+06	1.82644e+06	1.50439e+07	1.24742e+07	1.20482e+07	1.14546e+07	1.36772e+07	1.25099e+07	C05851	ko00999,ko01110
pme1598	463.125	301.071	464.132	C22H24O11	[M-H]-	Hesperetin-5-O-glucoside	Flavonoids	Flavanones	69651-80-5	3	3.84014e+06	4.19698e+06	4.52172e+06	1.39905e+06	1.52424e+06	1.16991e+06	9.19026e+06	1.26123e+07	1.2664e+07	5.80581e+06	5.13517e+06	6.13136e+06	--	--
Smgp004575	465.1	303.05	464.096	C21H20O12	[M+H]+	Quercetin-5-O-β-D-glucoside	Flavonoids	Flavonols	-	2	7.33385e+06	7.23611e+06	8.03478e+06	4.40279e+06	4.34256e+06	4.53597e+06	1.79959e+07	1.78103e+07	1.70453e+07	8.88425e+06	9.2068e+06	1.04944e+07	--	--
MWSCX015	165.055	91.0526	164.047	C9H8O3	[M+H]+	Caffeic aldehyde	Phenolic acids	Phenolic acids	141632-15-7	2	1.39758e+06	1.42049e+06	1.61266e+06	7.90215e+06	8.965e+06	9.1818e+06	223306	448764	443898	3.13009e+06	2.99395e+06	3.55086e+06	C10945	ko00940,ko01110
mws0014	193.051	134.037	194.058	C10H10O4	[M-H]-	Ferulic acid	Phenolic acids	Phenolic acids	537-98-4	1	1.88946e+07	1.79655e+07	1.83849e+07	1.65704e+07	1.66927e+07	2.13489e+07	1.9147e+07	1.91764e+07	1.37202e+07	1.59812e+07	1.44506e+07	1.73169e+07	C01494	ko00940,ko01100,ko01110
pme0422	193.051	134.037	194.058	C10H10O4	[M-H]-	Isoferulic Acid	Phenolic acids	Phenolic acids	25522-33-2	1	1.88946e+07	1.79655e+07	1.83849e+07	1.65704e+07	1.66927e+07	2.13489e+07	1.9147e+07	1.91764e+07	1.37202e+07	1.59812e+07	1.44506e+07	1.73169e+07	C10470	--
Lmmp002755	773.21	303.05	772.206	C33H40O21	[M+H]+	Quercetin-7-O-rutinoside-4'-O-glucoside	Flavonoids	Flavonols	-	3	759755	694261	781099	922983	1.03516e+06	1.10185e+06	1.23567e+06	1.19363e+06	1.00417e+06	921590	769465	867428	--	--
Lmdp003286	465.102	303.061	464.096	C21H20O12	[M+H]+	Isohyperoside	Flavonoids	Flavonols	35589-21-0	2	9.88208e+06	9.48815e+06	6.73253e+06	4.81933e+06	5.23292e+06	5.49665e+06	2.22628e+07	1.9738e+07	2.09151e+07	9.39227e+06	1.09436e+07	1.11355e+07	--	--
MWSmce632	195.065	93.0339	194.058	C10H10O4	[M+H]+	Vanillin acetate	Phenolic acids	Phenolic acids	881-68-5	3	795336	768206	704827	267818	217581	288684	836420	848115	838401	412802	370361	444732	--	--
HJAP127	757.218	303.051	756.211	C33H40O20	[M+H]+	Quercetin-3-O-(2''-O-Rhamnosyl)rutinoside	Flavonoids	Flavonols	55696-57-6	2	697425	308720	789985	414450	346088	646546	391439	493742	338085	617799	514451	565536	--	--
mws4160	285.076	270.065	284.068	C16H12O5	[M+H]+	Wogonin (5,7-Dihydroxy-8-Methoxyflavone)	Flavonoids	Flavones	632-85-9	1	2.15168e+07	2.23947e+07	2.23721e+07	4.91645e+06	6.90151e+06	8.53377e+06	6.77843e+06	9.59425e+06	6.03364e+06	1.00946e+07	8.45036e+06	8.98443e+06	C10197	--
Hmcp002123	193.05	178.02	192.042	C10H8O4	[M+H]+	Isoscopoletin (6-Hydroxy-7-Methoxycoumarin)	Lignans and Coumarins	Coumarins	776-86-3	3	65462.7	66520.4	85022.7	18013.3	10097.5	12109.8	27253.9	48634.3	57176.8	40887.8	49128.7	44787.4	C18079	ko00999
pmb3142	299.077	137.024	300.084	C13H16O8	[M-H]-	Salicylic acid-2-O-glucoside	Phenolic acids	Phenolic acids	10366-91-3	3	3.33372e+06	3.26922e+06	3.56995e+06	2.77005e+06	3.99174e+06	3.91014e+06	2.89336e+06	2.99776e+06	2.5247e+06	2.64087e+06	2.20229e+06	2.50809e+06	--	--
Lmmp003306	567.13	303.05	566.127	C25H26O15	[M+H]+	Quercetin-3-O-xylosyl(1→2)arabinoside	Flavonoids	Flavonols	-	1	282508	230440	249451	85768.4	174187	200825	198905	201248	196815	151816	168771	140737	--	--
Lmsp004721	625.176	317.07	624.169	C28H32O16	[M+H]+	Tamarixetin-3-O-glucoside-7-O-rhamnoside	Flavonoids	Flavonols	-	1	2.30795e+06	3.11215e+06	2.7759e+06	322018	554323	850461	5.50633e+06	5.88275e+06	5.92158e+06	2.95184e+06	2.82589e+06	2.46445e+06	--	--
Lmxp011770	279.159	149.023	278.152	C16H22O4	[M+H]+	Diisobutyl phthalate	Phenolic acids	Phenolic acids	84-69-5	3	1.79611e+07	2.00128e+07	1.7205e+07	1.88889e+07	1.95261e+07	1.88398e+07	2.1845e+07	2.22201e+07	2.02821e+07	1.95028e+07	2.10768e+07	1.74866e+07	C15205	--
pmn001378	519.187	357.136	520.194	C26H32O11	[M-H]-	Pinoresinol-4-O-glucoside	Lignans and Coumarins	Lignans	41607-20-9	3	14425.9	20072.9	16923.3	13599.9	18348.3	20914.1	53628	70279.9	49304	27290.6	30048.2	24939.4	C17529	--
Hmlp003185	681.166	287.055	680.159	C30H32O18	[M+H]+	Luteolin-7-O-(6''-malonyl)glucoside-5-O-rhamnoside	Flavonoids	Flavones	-	3	78879	54042.1	86932.5	61086.1	64259	62826.1	39727.8	36113.9	24274.5	46144.6	53836.9	45738.2	--	--
Hmqp002567	284.127	147.04	283.121	C17H17NO3	[M+H]+	4-Hydroxycinnamic acid p-hydroxyphenethylamine	Phenolic acids	Phenolic acids	-	1	1.66285e+06	1.63019e+06	1.79846e+06	2.49272e+06	2.88668e+06	2.89956e+06	378668	273166	299161	1.51901e+06	1.34343e+06	1.26499e+06	--	--
Cmyp005063	425.176	147.044	424.173	C21H28O9	[M+H]+	Grandidentatin	Phenolic acids	Phenolic acids	15732-48-6	3	74274	73496.8	53598	141595	167394	145370	145684	166470	146718	132273	135775	113379	C10463	--
Zmhp005139	565.12	317.072	564.111	C25H24O15	[M+H]+	Tamarixetin-3-O-(6''-malonyl)glucoside	Flavonoids	Flavonols	-	2	992171	919240	1.00598e+06	1.11257e+06	1.12456e+06	1.05783e+06	630508	639711	558950	654925	750635	790577	--	--
Xmyp005654	449.106	287.056	448.101	C21H20O11	[M+H]+	Kaempferol-4'-O-glucoside	Flavonoids	Flavonols	-	3	2.77502e+06	3.21641e+06	3.30439e+06	982669	1.31277e+06	1.09429e+06	2.48222e+06	2.39168e+06	1.80358e+06	1.62961e+06	1.86716e+06	1.96883e+06	--	--
pmn001681	165.092	149.061	166.099	C10H14O2	[M-H]-	1-(4-Methoxyphenyl)-1-propanol	Phenolic acids	Phenolic acids	5349-60-0	3	747157	627855	789757	863173	836189	906626	411957	419624	392998	490086	566284	473176	--	--
Lmhp002374	919.271	303.05	918.264	C39H50O25	[M+H]+	Quercetin-3-O-glucosyl(1→4)rhamnoside-7-O-rutinoside	Flavonoids	Flavonols	-	2	514281	472240	510019	757628	1.18456e+06	843862	1.46992e+06	1.21282e+06	1.05269e+06	618271	679848	751844	--	--
Lmdp002969	481.097	319.057	480.09	C21H20O13	[M+H]+	Myricetin-3-O-galactoside	Flavonoids	Flavonols	15648-86-9	3	160281	228942	154014	63296.8	56978.2	92351.1	204286	201580	185002	120158	135615	146351	--	--
Zmcp003989	595.163	287.054	594.159	C27H30O15	[M+H]+	Kaempferol-3-O-rhamnosyl(1→2)glucoside	Flavonoids	Flavonols	-	1	2.88627e+07	3.29212e+07	3.30772e+07	1.53498e+07	1.47438e+07	1.8237e+07	2.08557e+07	2.51075e+07	2.28329e+07	2.26789e+07	2.15149e+07	2.59504e+07	--	--
Jmwn002494	325.092	119.05	326.1	C15H18O8	[M-H]-	(2E)-3-[4-(β-D-glucopyranoside)-phenylacrylic]-acid	Phenolic acids	Phenolic acids	-	2	153503	130328	127112	22141.7	10158.1	29461.9	56324.5	51650.3	48172.6	66736.8	77519.4	64742	--	--
MWSHY0126	301.071	258.053	300.063	C16H12O6	[M+H]+	Kaempferide (3,5,7-Trihydroxy-4'-methoxyflavone)	Flavonoids	Flavonols	491-54-3	2	65571.1	68249.6	131672	9	9	9	3282.95	1231.35	1962.01	26322.8	22513.6	22000.7	C10098	ko00944
Zmcp002666	627.144	303.05	626.148	C27H30O17	[M+H]+	Quercetin-3,7-Di-O-glucoside	Flavonoids	Flavonols	-	1	88303.6	102027	130328	53036.3	32377.6	70074	359009	329488	266591	131016	139363	114115	--	--
Lmsn003628	547.167	223.06	548.174	C23H32O15	[M-H]-	6'-O-Sinapoylsucrose	Phenolic acids	Phenolic acids	-	2	172127	142636	154533	25865	19350.4	27062.4	161857	146403	137895	110658	95785.6	91679.4	--	--
pmp000284	223.06	208.036	222.053	C11H10O5	[M+H]+	Fraxidin (8-Hydroxy-6,7-dimethoxycoumarin)	Lignans and Coumarins	Coumarins	525-21-3	3	28454.8	26174.2	28787.7	16175.3	12355	13968.5	5004.21	6401.54	6384.72	15830.9	19363.6	17436.6	C17479	--
HJAP136	919.271	303.05	918.264	C39H50O25	[M+H]+	Quercetin-3-O-(2''-O-rhamnosyl)rutinoside-7-O-glucoside	Flavonoids	Flavonols	-	3	854790	302140	785687	526781	768400	617250	939017	1.24364e+06	1.10633e+06	662779	649355	547599	--	--
Zmxp004480	625.176	301.071	624.169	C28H32O16	[M+H]+	Chrysoeriol-7-O-gentiobioside	Flavonoids	Flavones	-	3	58254.9	72109.3	64131	53729.2	42061	44011.3	42523.2	40175.9	54256.8	54282.8	45757.6	45609.8	--	--
Lmjp101205	275.128	219.047	274.12	C16H18O4	[M+H]+	8-Isopentenyllimettin	Lignans and Coumarins	Coumarins	-	3	93975.2	100587	94863.3	27879.2	26062.1	25619	40879.9	41789.8	39459.5	52140.8	43868.2	43718.5	--	--
Hmcp002207	479.118	317.06	478.111	C22H22O12	[M+H]+	Isorhamnetin-7-O-glucoside (Brassicin)	Flavonoids	Flavonols	6743-96-0	1	2.08318e+06	2.50273e+06	2.8631e+06	367218	438525	432913	1.53321e+06	1.65274e+06	1.55097e+06	1.47225e+06	1.24801e+06	1.52365e+06	--	--
pmb2871	315.072	153.019	316.079	C13H16O9	[M-H]-	1-O-Gentisoyl-β-D-glucoside	Phenolic acids	Phenolic acids	23445-11-6	2	1.21511e+06	1.15711e+06	1.30309e+06	1.02063e+06	1.00847e+06	972874	140399	796945	732059	837675	821986	988219	--	--
mws0011	371.135	209.081	372.142	C17H24O9	[M-H]-	Syringin	Phenolic acids	Phenolic acids	118-34-3	3	698558	625411	654328	128328	167971	162149	207803	190275	216330	292445	265667	327120	C01533	ko00940
Wbtp005759	303.051	303.05	302.043	C15H10O7	[M+H]+	1,2,5,7,8-pentahydroxy-3-methylanthracene-9,10-dione	Flavonoids	Other Flavonoids	-	1	605953	550866	716626	293050	252974	338291	3.04369e+06	3.45668e+06	2.57778e+06	1.50605e+06	1.38331e+06	1.21971e+06	--	--
pme3475	273.076	153.018	272.068	C15H12O5	[M+H]+	Butin; 7,3',4'-Trihydroxyflavanone	Flavonoids	Flavanones	492-14-8	3	125332	95554.1	135468	98472.1	115045	94782	30337.4	25042.5	22983.2	86972.7	90360.2	73642.2	C09614	ko00941
Wbmn004986	581.223	401.159	582.231	C28H38O13	[M-H]-	Lyoniresinol-3α-O-glucoside	Lignans and Coumarins	Lignans	-	2	26927.7	27026.4	30060.3	4114.96	8287.1	6022.35	73302.7	53875.7	80122.8	33320.7	40420.4	34451.7	--	--
Hmmn002544	355.104	193.05	356.111	C16H20O9	[M-H]-	Ferulic acid-4-O-glucoside	Phenolic acids	Phenolic acids	117405-51-3	1	1.75462e+06	1.46043e+06	1.48863e+06	2.14007e+06	2.25031e+06	2.71584e+06	1.96992e+06	2.42979e+06	1.89698e+06	1.48961e+06	1.83065e+06	1.60344e+06	--	--
MWSHY0195	463.123	301.085	462.116	C22H22O11	[M+H]+	Hispidulin-7-O-glucoside(Homoplantaginin)	Flavonoids	Flavones	17680-84-1	3	2.46007e+06	2.44497e+06	2.64839e+06	512819	523489	583940	1.89344e+06	1.87739e+06	1.836e+06	1.5647e+06	1.36442e+06	1.27356e+06	C17762	--
Hmcp001329	759.199	303.05	758.191	C32H38O21	[M+H]+	Quercetin-3-O-xylosyl(1→2)glucosyl(1→2)glucoside	Flavonoids	Flavonols	-	3	14606.4	14360.7	14807.4	15209.2	24328.7	28518.8	32008.7	36862.1	43860.7	21105.2	17117.2	18525.1	--	--
mws1014	209.044	149.022	208.037	C10H8O5	[M+H]+	Fraxetin (7,8-Dihydroxy-6-methoxycoumarin)	Lignans and Coumarins	Coumarins	574-84-5	3	156582	149684	144545	193359	194618	241122	113889	51511.9	105935	140411	114325	121628	C09265	ko00999,ko01110
mws0061	463.088	300.029	464.096	C21H20O12	[M-H]-	Quercetin-3-O-galactoside (Hyperin)	Flavonoids	Flavonols	482-36-0	1	8.24076e+06	9.46092e+06	1.117e+07	2.23227e+06	3.42129e+06	3.23673e+06	1.78189e+07	2.48765e+07	2.70383e+07	1.2185e+07	1.32788e+07	1.06803e+07	C10073	--
Lmhn002140	325.06	193.05	326.064	C14H14O9	[M-H]-	Feruloyltartaric acid (Fertaric acid)	Phenolic acids	Phenolic acids	-	2	153448	97216.3	131132	26739.9	73623	47185.1	3.5106e+06	3.7475e+06	2.76034e+06	897865	1.07888e+06	898778	--	--
Hmmn004152	595.171	459.11	596.174	C27H32O15	[M-H]-	Neoeriocitrin	Flavonoids	Flavones	13241-32-2	3	86101.9	79102.5	104741	77086	76377.2	83091.6	59626	63123.8	54477.3	74537	61654	62442.3	C09805	--
Lmbp002336	611.161	303.048	610.153	C27H30O16	[M+H]+	Quercetin-3-O-(2''-O-rhamnosyl)galactoside	Flavonoids	Flavonols	-	2	1.22236e+06	1.3993e+06	1.105e+06	1.01992e+06	854169	928394	1.10218e+06	1.01465e+06	924767	1.1766e+06	970525	987168	--	--
MWSHY0165	449.144	287.099	448.137	C22H24O10	[M+H]+	Isosakuranetin-7-O-glucoside (Isosakuranin)	Flavonoids	Flavonols	491-69-0	3	1.63714e+06	1.65664e+06	1.67226e+06	98391.4	93826.6	95681.6	458829	381938	478524	825638	701320	674791	--	--
pmn001687	295.046	163.042	296.053	C13H12O8	[M-H]-	Cis-Coutaric acid	Phenolic acids	Phenolic acids	67920-37-0	2	82924.9	70554	47732.3	7180.3	12966	16960.2	854474	955446	295708	265396	232635	213832	--	--
Lmtn002796	449.108	287.057	450.116	C21H22O11	[M-H]-	Aromadendrin-7-O-glucoside	Flavonoids	Flavanonols	28189-90-4	3	62475.2	82758.5	63716.3	196184	174006	221525	71479.2	104418	77769.7	125523	112033	100478	--	--
pme0376	271.061	151.004	272.068	C15H12O5	[M-H]-	Naringenin (5,7,4'-Trihydroxyflavanone)	Flavonoids	Flavanones	480-41-1	1	100772	99098.9	107641	214128	203372	203284	23288.7	27348.6	25935	169784	153662	135671	C00509	ko00941,ko00943,ko01100,ko01110
Lmln010063	205.158	189.129	206.167	C14H22O	[M-H]-	2,6-Di-tert-butylphenol	Phenolic acids	Phenolic acids	128-39-2	1	153894	163000	155397	211627	212284	215136	202935	196637	209684	136025	155543	170417	--	--
Hmzp003994	479.12	317.08	478.111	C22H22O12	[M+H]+	Pedaliin	Flavonoids	Flavones	22860-72-6	3	6.47842e+06	5.49414e+06	7.24013e+06	1.21337e+06	1.61573e+06	1.51773e+06	5.0997e+06	8.02951e+06	4.44242e+06	4.78327e+06	5.08423e+06	4.06836e+06	--	--
mws1078	138.055	92.0495	137.048	C7H7NO2	[M+H]+	Anthranilic Acid	Phenolic acids	Phenolic acids	118-92-3	3	379729	412809	364409	82090.9	118910	94582.7	132678	143809	134907	229950	223249	185302	C00108	ko00380,ko00400,ko00996,ko01100,ko01110,ko01230
Lmfn005487	380.992	301.036	382	C15H10O10S	[M-H]-	Quercetin-3-O-Sulfonate	Flavonoids	Flavonols	60889-05-6	3	40636.2	39066.5	50187.6	12964.6	12500.6	17056.3	13969.4	14980.7	16636.8	22323.3	17814.1	20992.6	C00616	ko00944
Zmxp002867	625.167	301.068	624.169	C28H32O16	[M+H]+	Chrysoeriol-5,7-di-O-glucoside	Flavonoids	Flavones	-	3	37826.7	34388.7	61554.8	32163.3	43429.8	64772.8	27743.8	19589.3	36122.1	40872.2	44626	35493.7	--	--
Zjhp090625	447.128	285.076	446.121	C22H22O10	[M+H]+	(E)-7-O-β-D-glucopyranoside-5-hydroxy-3-(4'-hydroxybenzylidene)-chroman-4-one	Flavonoids	Other Flavonoids	-	2	541217	564740	521081	595341	508230	603635	520923	555445	509428	499531	434018	399806	--	--
Jmzn006005	177.055	117.04	178.063	C10H10O3	[M-H]-	3,4-Methylenedioxy cinnamyl alcohol	Lignans and Coumarins	Lignans	58095-76-4	3	85389.7	88969.5	90776.4	34728.9	42278.9	45234.5	34119.6	34536.4	34735.7	68460.4	83294.7	68568	--	--
mws1505	283.098	135.044	284.105	C17H16O4	[M-H]-	Phenethyl caffeate	Phenolic acids	Phenolic acids	104594-70-9	3	11208.6	9838.96	13669.8	3510.73	1091.58	4198.11	3826.15	5692.37	6324.58	6743.52	8520.84	7903.36	C10484	--
Lmsn002247	299.077	137.024	300.084	C13H16O8	[M-H]-	1-O-Salicyloyl-β-D-glucose	Phenolic acids	Phenolic acids	60517-74-0	1	480051	536040	435213	1.80042e+06	2.39909e+06	2.2132e+06	594230	693185	707456	899529	1.06695e+06	858571	--	--
Lmbn005172	165.056	119.05	166.063	C9H10O3	[M-H]-	2,6-Dimethoxybenzaldehyde	Phenolic acids	Phenolic acids	3392-97-0	3	237532	307840	318690	47277.5	30140.1	62900.7	90415.3	63537.8	117691	160641	155259	128056	--	--
mws0051	285.076	242.053	284.068	C16H12O5	[M+H]+	Acacetin	Flavonoids	Flavones	480-44-4	2	815704	849784	990134	180389	240045	347125	278103	364063	207016	417663	329087	367569	C01470	ko00944
mws0064	287.056	135.045	288.063	C15H12O6	[M-H]-	Eriodictyol (5,7,3',4'-Tetrahydroxyflavanone)	Flavonoids	Flavanones	552-58-9	2	95489.1	89893.2	87023.7	49046.7	57148.8	57137.1	19771.9	16956.5	16136.9	67663.7	55330.2	55357.4	C05631	ko00941,ko01100,ko01110
Hmjn004446	593.13	285.04	594.137	C30H26O13	[M-H]-	Luteolin-7-O-(6''-caffeoyl)rhamnoside	Flavonoids	Flavones	-	3	127026	194674	94204	7745.81	7886.73	7960.83	12272.3	26256.2	15606.7	41095.9	36283.2	46250	--	--
pmb2947	865.198	407.1	866.206	C45H38O18	[M-H]-	Catechin-catechin-catechin	Flavonoids	Flavanols	-	3	9	9	9	965162	985787	1.01921e+06	3139.38	8065.33	3056.93	240060	290573	233387	--	--
pme2598	167.035	123.045	168.042	C8H8O4	[M-H]-	3,4-Dihydroxybenzeneacetic acid	Phenolic acids	Phenolic acids	102-32-9	3	39646.1	29573.3	9905.43	2.20367e+06	1.69645e+06	1.89903e+06	91394.6	89214.2	72822.8	403225	496254	508797	C01161	ko00350,ko01100
Lmhn003240	237.04	121.03	238.048	C11H10O6	[M-H]-	Benzoylmalic acid	Phenolic acids	Phenolic acids	22138-51-8	2	5.3237e+06	3.44503e+06	4.00952e+06	424586	476136	479922	458337	366328	382254	1.23571e+06	1.52587e+06	1.24375e+06	--	--
Lmdn004267	357.134	151.044	358.142	C20H22O6	[M-H]-	Epipinoresinol	Lignans and Coumarins	Lignans	24404-50-0	3	3983.44	4747.77	1568.7	6943.22	8577.18	7457.45	6985.79	6449.73	3466.15	5677.96	6338.35	4938.22	--	--
mws0097	357.134	151.038	358.142	C20H22O6	[M-H]-	Pinoresinol	Lignans and Coumarins	Lignans	487-36-5	3	3983.44	4747.77	1568.7	6943.22	8577.18	7457.45	6985.79	6449.73	3466.15	5677.96	6338.35	4938.22	C05366	ko00999,ko01100,ko01110
Jmwn002117	331.103	153.02	332.111	C14H20O9	[M-H]-	2-(3,4-dihydroxyphenyl)ethanediol 1-O-β-D-glucopyranoside	Phenolic acids	Phenolic acids	-	3	156144	137624	135349	123526	116350	125257	198299	170185	165849	150482	121919	154133	--	--
mws4167	463.087	287.057	462.08	C21H18O12	[M+H]+	Luteolin-7-O-glucuronide	Flavonoids	Flavones	29741-10-4	1	4.09256e+06	4.46075e+06	4.26713e+06	1.30746e+06	964186	1.47496e+06	1.94173e+06	1.71058e+06	2.26991e+06	1.98257e+06	2.50302e+06	2.09903e+06	C03515	ko00944
mws1179	433.114	271.068	434.121	C21H22O10	[M-H]-	Naringenin-7-O-glucoside (Prunin)	Flavonoids	Flavanones	529-55-5	1	76083	84862.8	93080.8	77287	82932.9	92726.2	80440.3	89471.9	74388.9	64112.6	81857.2	77764.2	C09099	ko00941
HJAP023	773.216	611.168	772.206	C33H40O21	[M+H]+	Kaempferol-6,8-di-C-glucoside-7-O-glucoside	Flavonoids	Flavonols	-	3	36516.8	31372.6	42049.8	18928.6	16771.2	32957.5	41985.4	17936.8	45725.8	27154.1	21410.8	26524.6	--	--
MWS20145	451.123	289.074	450.116	C21H22O11	[M+H]+	Eriodictyol-7-O-glucoside	Flavonoids	Flavanones	38965-51-4	3	152239	94851.2	159945	141980	95219.6	100986	90739.1	93698.6	71435.8	111117	95474.5	86810.2	--	--
mws0129	285.076	242.053	284.068	C16H12O5	[M+H]+	Genkwanin (Apigenin 7-methyl ether)	Flavonoids	Flavones	437-64-9	2	895842	861523	1.02204e+06	170427	225840	333193	283037	384666	193542	408976	316543	369318	C10046	--
mws2186	435.092	303.05	434.085	C20H18O11	[M+H]+	Avicularin(Quercetin-3-O-α-L-arabinofuranoside)	Flavonoids	Flavonols	572-30-5	2	755992	602107	536240	261776	416455	365453	716816	698813	896905	553555	597971	462669	--	--
MWSHY0080	595.166	287.058	594.159	C27H30O15	[M+H]+	Luteolin-7-O-neohesperidoside (Lonicerin)	Flavonoids	Flavones	25694-72-8	1	3.37663e+07	3.11686e+07	3.62066e+07	1.57114e+07	1.24858e+07	1.89055e+07	2.26632e+07	2.19533e+07	2.09132e+07	2.5486e+07	2.1318e+07	2.00192e+07	C12630	ko00944
pmp000593	595.166	287.055	594.159	C27H30O15	[M+H]+	Luteolin-7-O-rutinoside	Flavonoids	Flavones	3563-98-2	1	3.37663e+07	3.11686e+07	3.62066e+07	1.57114e+07	1.24858e+07	1.89055e+07	2.26632e+07	2.19533e+07	2.09132e+07	2.5486e+07	2.1318e+07	2.00192e+07	--	--
pme3083	164.035	120.045	165.043	C8H7NO3	[M-H]-	2-(Formylamino)benzoic acid	Phenolic acids	Phenolic acids	3342-77-6	3	4.62637e+06	5.25816e+06	5.68362e+06	507424	617730	452227	997989	1.07873e+06	1.04429e+06	1.87939e+06	2.35512e+06	2.38557e+06	C05653	ko00380,ko01100
mws0089	447.093	285.041	448.101	C21H20O11	[M-H]-	Kaempferol-7-O-glucoside	Flavonoids	Flavonols	16290-07-6	2	151208	248975	186211	26775.3	41178	32583.7	99950.5	119211	116444	103678	95736.8	80055.1	--	--
HJAP061	743.205	303.053	742.196	C32H38O20	[M+H]+	Quercetin-3-O-(2''-O-arabinosyl)rutinoside	Flavonoids	Flavonols	-	2	738350	623060	576052	391454	573647	424156	626898	962184	552208	677144	538970	684621	--	--
MWSHY0136	449.108	287.055	448.101	C21H20O11	[M+H]+	Kaempferol-3-O-glucoside (Astragalin)	Flavonoids	Flavonols	480-10-4	3	1.13505e+06	940312	881922	176645	132289	355684	541753	809429	365511	703584	552796	584254	C12249	ko00944,ko01110
MWSmce455	181.051	107.015	182.058	C9H10O4	[M-H]-	Vanillic acid methyl ester	Phenolic acids	Phenolic acids	3943-74-6	3	11336.5	11394.4	12742.8	15608.7	16095.4	23108.5	12787.9	9379.46	10114	18992.2	24610.7	21408.4	--	--
MWS1830	167.07	121.028	166.063	C9H10O3	[M+H]+	Ethylsalicylate	Phenolic acids	Phenolic acids	118-61-6	3	76620.7	100637	109910	131743	105362	93011	85011.5	33922	95829.2	96438.5	119716	95951.5	--	--
MWSslk066	169.05	65.0388	168.042	C8H8O4	[M+H]+	3-Hydroxy-4-methoxybenzoic acid; Isovanillic Acid	Phenolic acids	Phenolic acids	645-08-9	2	804832	754368	744825	969829	615658	805912	995170	1.16471e+06	892722	953449	808813	737743	--	--
Lmnp002584	625.18	463.13	624.169	C28H32O16	[M+H]+	Hispidulin-8-C-(2''-O-glucosyl)glucoside	Flavonoids	Flavones	-	3	66544.3	78002.9	78541.1	58918.4	68462.4	58176.1	93156.8	86852.8	52125.7	58758.2	76116	64704.5	--	--
MWSslk138	169.015	151.004	170.022	C7H6O5	[M-H]-	2,3,4-Trihydroxybenzoic acid	Phenolic acids	Phenolic acids	610-02-6	3	111572	118703	109501	13275.6	20277.1	17603.2	52635.2	40739.7	43204.7	39170.7	50087.9	41142.5	--	--
mws0043	403.139	373.096	402.132	C21H22O8	[M+H]+	Nobiletin (5,6,7,8,3',4'-Hexamethoxyflavone)	Flavonoids	Flavones	478-01-3	3	20793.6	17394.2	134711	18347.8	8170.65	20876.2	11599.8	16802.6	34240.3	9160.07	8271.61	10760.6	C10112	--
Hmgn002833	371.115	297.11	372.121	C20H20O7	[M-H]-	4-Ketopinoresinol	Lignans and Coumarins	Lignans	-	3	16117.2	12927.8	13597.5	3080.65	4017.28	4175.52	62307.6	57632.3	58877.9	25242.8	26943.9	32487.8	--	--
mws0920	301.035	151.004	302.043	C15H10O7	[M-H]-	Tricetin (5,7,3',4',5'-Pentahydroxyflavone)	Flavonoids	Flavones	520-31-0	3	56310.6	69497.6	63276.7	24239.3	33873	29834.4	50806.5	49114.3	42866.6	34914.4	45282.4	38122.5	C10192	ko00941
Zmsp004363	507.117	303.052	506.106	C23H22O13	[M+H]+	Quercetin-3-O-(6''-O-acetyl)glucoside	Flavonoids	Flavonols	-	3	109970	100361	107397	62723.7	94773.8	101349	137112	73117.4	81672.6	65220.5	81996.1	65683.1	--	--
Lmyp005841	417.118	255.059	416.111	C21H20O9	[M+H]+	Chrysin-7-O-glucoside	Flavonoids	Flavones	31025-53-3	3	40133.5	34175.5	41399.3	14053.2	19315.8	31472.7	21885.3	22491.4	25859.7	27746	21141.2	25008	--	--
Zmhp006502	549.123	301.075	548.117	C25H24O14	[M+H]+	Kaempferide-3-O-(6''-malonyl)glucoside	Flavonoids	Flavonols	-	2	221993	192774	222809	9	9	9	30874.3	29606.8	41586.3	85437.6	66644.1	70055	--	--
Lmtn002565	329.11	167.03	330.095	C14H18O9	[M-H]-	1-O-Vanilloyl-D-Glucose	Phenolic acids	Phenolic acids	-	2	435904	358344	444830	154034	204098	213432	269833	294434	273263	236991	307303	257608	C20470	--
MWSHY0060	459.092	139.039	458.085	C22H18O11	[M+H]+	Epigallocatechin-3-gallate	Flavonoids	Flavanols	989-51-5	3	9024.35	4473.36	10110.6	8497.37	5069.54	7160.72	5044.25	1527.01	5213.71	18556.6	14114.1	16544.5	C09731	--
Lmxp001668	151.075	91.0542	150.068	C9H10O2	[M+H]+	2-Methoxy-4-ethenylphenol	Phenolic acids	Phenolic acids	7786-61-0	1	318991	320181	381293	229084	200767	205223	165096	117891	156098	259279	208355	204863	C17883	--
HJN079	563.18	255.066	564.184	C27H32O13	[M-H]-	Pinocembrin-7-O-rutinoside	Flavonoids	Flavanones	118985-31-2	3	73089.5	31785.2	23248.5	13024.9	13262.8	14299.4	33490.8	32069.2	29909.8	43813	33316.2	38238.1	--	--
HJN003	385.113	223.062	386.121	C17H22O10	[M-H]-	1-O-Sinapoyl-β-D-glucose	Phenolic acids	Phenolic acids	-	2	424083	447036	496399	178652	158549	233579	470380	449555	430547	285567	373527	354424	C01175	ko00940,ko01110
Lmsp004166	611.161	303.052	610.153	C27H30O16	[M+H]+	Quercetin-3-O-glucoside-7-O-rhamnoside	Flavonoids	Flavonols	-	1	1.11387e+06	1.12431e+06	1.3846e+06	810454	937274	951384	1.17973e+06	1.26577e+06	1.00657e+06	1.06047e+06	835821	1.08209e+06	--	--
Hmtn001302	299.078	137.024	300.084	C13H16O8	[M-H]-	Glucosyloxybenzoic acid	Phenolic acids	Phenolic acids	-	1	361788	355793	688846	225207	852843	471293	602573	550968	548515	308768	338700	402996	--	--
Hmsn002272	327.11	165.05	328.116	C15H20O8	[M-H]-	Demethyl coniferin	Phenolic acids	Phenolic acids	-	2	335608	289063	388220	335844	438489	375676	179369	242149	282816	330224	258247	332628	--	--
MWSHY0162	627.156	303.058	626.148	C27H30O17	[M+H]+	Quercetin-3-O-sophoroside (Baimaside)	Flavonoids	Flavonols	18609-17-1	3	98770.2	43896.3	48767.9	16434.4	65092.2	25136.8	77491.7	90977.7	60518.5	69283.9	53921.4	56377	C12667	ko00944,ko01110
Hmjp003008	609.145	287.061	608.138	C27H28O16	[M+H]+	Luteolin-7-O-glucuronide-5-O-rhamnoside	Flavonoids	Flavones	-	3	258080	204949	170131	116693	103070	246136	95401.3	93353.7	195679	124535	154044	120428	--	--
MWSHY0135	625.176	317.075	624.169	C28H32O16	[M+H]+	Isorhamnetin-3-O-rutinoside (Narcissin)	Flavonoids	Flavonols	604-80-8	1	3.04343e+06	3.2641e+06	3.89288e+06	344338	555650	501869	7.10186e+06	5.90739e+06	3.91193e+06	2.93268e+06	3.05414e+06	3.76543e+06	--	--
pmb0665	611.161	465.1	610.153	C27H30O16	[M+H]+	Orientin-7-O-glucoside	Flavonoids	Flavones	-	3	2.51958e+06	2.34073e+06	2.34371e+06	2.08621e+06	1.58759e+06	2.18109e+06	2.40196e+06	2.35783e+06	2.13833e+06	2.43684e+06	2.1647e+06	1.84249e+06	--	--
Lmfn004065	433.078	300.029	434.085	C20H18O11	[M-H]-	Morin-3-O-arabinoside	Flavonoids	Flavonols	-	1	208294	216654	212583	102301	119360	94041.4	517174	522873	506541	272001	205937	237202	--	--
Lmtp004044	597.145	303.043	596.138	C26H28O16	[M+H]+	Quercetin-3-O-apiosyl(1→2)galactoside	Flavonoids	Flavonols	-	2	1.0882e+07	1.10891e+07	1.24678e+07	6.87903e+06	8.70987e+06	7.40787e+06	1.68965e+07	1.35218e+07	1.48236e+07	9.92376e+06	8.54381e+06	1.13071e+07	--	--
Lmsp003881	741.224	287.056	740.216	C33H40O19	[M+H]+	Kaempferol-3-O-rutinoside-7-O-rhamnoside	Flavonoids	Flavonols	-	1	2.14656e+07	2.89606e+07	2.43876e+07	1.77752e+07	2.47161e+07	1.65953e+07	1.88685e+07	19770893	1.67149e+07	2.63635e+07	2.26189e+07	1.99828e+07	--	--
Lmsn002937	493.099	169.014	494.106	C22H22O13	[M-H]-	1-O-Caffeoyl-6-O-galloyl-β-D-glucose	Phenolic acids	Phenolic acids	-	3	15462.2	10943	19344.4	11346.5	11672.6	20223.4	14511.4	14486.2	13685.8	13824.9	11514.6	15285.2	--	--
Hmln002996	639.194	621.18	640.2	C29H36O16	[M-H]-	β-Hydroxyacteoside	Phenolic acids	Phenolic acids	95587-86-3	3	17738	22635.9	26748.8	28508.2	28838.3	23045.4	26595.1	34099.8	41977.3	30210.1	22757.5	26331.7	C17528	--
mws1639	223.06	190.027	222.053	C11H10O5	[M+H]+	Isofraxidin	Lignans and Coumarins	Coumarins	486-21-5	3	69412.2	86419.3	85591.3	30306.3	42372.3	45351.1	4614.91	14086.5	11689.5	30807.7	30427.5	23698.2	C17480	--
mws1015	339.072	177.019	340.079	C15H16O9	[M-H]-	Esculin (6,7-Dihydroxycoumarin-6-O-glucoside)	Lignans and Coumarins	Coumarins	531-75-9	3	124556	142335	133254	16340.4	34975.8	16617.3	98945.4	67034.7	90046.1	64899.5	61156.1	48989.4	C09264	--
mws1013	177.019	133.03	178.027	C9H6O4	[M-H]-	Esculetin (6,7-Dihydroxycoumarin)	Lignans and Coumarins	Coumarins	305-01-1	3	62971.1	60067.2	64133.6	49594.4	53255.7	38275.6	216408	226062	307429	86325.5	114399	96709.6	C09263	ko00999,ko01110
Lmpp003268	757.219	287.055	756.211	C33H40O20	[M+H]+	Kaempferol-3-O-rutinoside-7-O-glucoside	Flavonoids	Flavonols	34336-18-0	3	74141.7	77902	69402.8	54609.8	54449.4	63323.9	83378.6	43559.2	69350.8	42754	53119.4	40934.8	--	--
mws2368	137.061	119.05	138.068	C8H10O2	[M-H]-	Tyrosol; 4-Hydroxyphenylethanol	Phenolic acids	Phenolic acids	501-94-0	3	9899.53	9474.37	8348.15	445786	443891	540205	26107.5	33440.5	37087.9	120864	155215	158871	C06044	ko00350,ko01100
mws0913	447.093	285.041	448.101	C21H20O11	[M-H]-	Kaempferol-3-O-galactoside (Trifolin)	Flavonoids	Flavonols	23627-87-4	2	198955	148665	151921	31608.2	31971	44445.9	91971.5	143866	127649	98613.6	131416	123008	C12626	ko00944,ko01110
mws1661	609.181	301.073	608.174	C28H32O15	[M+H]+	Diosmetin-7-O-rutinoside (Diosmin)	Flavonoids	Flavones	520-27-4	1	1.41936e+06	886982	1.4854e+06	363451	406800	507341	237610	278728	243413	573621	730278	572979	C10039	--
Wafn003070	371.098	209.046	372.106	C16H20O10	[M-H]-	Hydroxyferulic acid glucoside	Phenolic acids	Phenolic acids	-	3	765042	817424	730065	102284	139487	97696.6	182898	208197	207898	330748	335390	255533	--	--
Lmyp003951	227.091	181.086	226.084	C11H14O5	[M+H]+	3-Hydroxy-1-(4-hydroxy-3,5-dimethoxyphenyl)propan-1-one	Phenolic acids	Phenolic acids	-	3	92450.6	93766.3	77825.5	23589.8	16083.4	33540.9	80668.3	56764.7	57354.9	61476.7	47170.6	49400.3	--	--
mws2212	179.035	135.046	180.042	C9H8O4	[M-H]-	Caffeic acid	Phenolic acids	Phenolic acids	331-39-5	2	609108	617624	688515	779453	948931	1.02796e+06	1.46963e+06	1.53712e+06	1.58665e+06	989943	843806	1.1339e+06	C01197	ko00940,ko01100,ko01110
MWSHY0035	463.087	287.055	462.08	C21H18O12	[M+H]+	Scutellarein-7-O-glucuronide (Scutellarin)	Flavonoids	Flavones	27740-01-8	1	4.05459e+06	4.31252e+06	2.69831e+06	1.3964e+06	1.08908e+06	1.15868e+06	1.80043e+06	2.12561e+06	1.80257e+06	1.95044e+06	2.59067e+06	2.48813e+06	--	--
Lamp004875	919.253	177.055	918.242	C42H46O23	[M+H]+	Kaempferol xylosyl glucosyl feruloyl glucoside	Flavonoids	Flavonols	-	3	2713.28	6123.88	4200.8	2120.52	1040.04	2155.35	1592.27	2482.99	9183.32	2102.9	1856.06	1563.22	--	--
HJN076	563.179	255.066	564.184	C27H32O13	[M-H]-	Pinocembrin-7-O-neohesperidoside	Flavonoids	Flavanones	13241-31-1	2	24216.5	26562.8	27505.4	13214.2	11677.4	15968.5	27762	32308.1	35700.3	34156.6	45074.7	44061.1	C09828	--
Lmhn002629	253.04	121.03	254.043	C11H10O7	[M-H]-	Benzoyltartaric acid	Phenolic acids	Phenolic acids	-	3	49447	41275.8	48731.3	42277.6	48078.4	43612.3	61895.8	45260.7	58098.9	43890.9	44975.2	33959.4	--	--
MA10107783	207.03	119.053	208.037	C10H8O5	[M-H]-	3-[(1-Carboxyvinyl)oxy]benzoic acid	Phenolic acids	Phenolic acids	16929-37-6	3	449564	490184	561965	47913.9	44798.2	43788.8	85136.2	95563.5	88827.4	171077	230980	199918	C20772	ko00130,ko01100,ko01110,ko01240
Lmsp003252	641.171	317.066	640.164	C28H32O17	[M+H]+	Isorhamnetin-3-O-sophoroside	Flavonoids	Flavonols	-	1	50235.8	68268.3	59050.6	4403.28	2756.01	1804.3	177503	213616	154990	58265.8	77775.2	64404.8	--	--
mws0091	463.088	300.028	464.096	C21H20O12	[M-H]-	Quercetin-3-O-glucoside (Isoquercitrin)	Flavonoids	Flavonols	482-35-9	2	4.54134e+06	5.74352e+06	5.14326e+06	1.70902e+06	1.61007e+06	2.23528e+06	1.71635e+07	1.7011e+07	1.63987e+07	6.66926e+06	6.17841e+06	8.18806e+06	C05623	ko00944,ko01100,ko01110
mws0458	151.04	136.017	152.047	C8H8O3	[M-H]-	Vanillin; 4-Hydroxy-3-Methoxybenzaldehyde	Phenolic acids	Phenolic acids	121-33-5	3	2.69295e+06	2.76689e+06	2.80637e+06	1.13203e+06	1.69147e+06	1.57839e+06	7.95644e+06	7.78835e+06	8.08962e+06	4.96661e+06	3.90586e+06	3.83283e+06	C00755	ko00996,ko01100,ko01110
Rfmb26201	621.219	417.156	622.226	C30H38O14	[M-H]-	Syringaresinol-4'-O-(6''-acetyl)glucoside	Lignans and Coumarins	Lignans	-	2	798722	678368	681423	729503	718030	781371	710375	701950	627534	575613	714196	540940	--	--
mws0914	271.061	151.003	272.068	C15H12O5	[M-H]-	3,5,7-Trihydroxyflavanone (Pinobanksin)	Flavonoids	Flavanonols	548-82-3	1	92094.4	109510	98535.5	186842	218460	206000	25310.8	25716.7	31038.5	182154	148313	137141	C09826	ko00941
mws4085	223.061	193.015	224.069	C11H12O5	[M-H]-	Sinapic acid	Phenolic acids	Phenolic acids	530-59-6	1	239983	225753	230992	238536	266206	311553	158660	164421	153039	269612	204161	216423	C00482	ko00940,ko01100,ko01110
Wbtp004753	303.048	229.047	302.043	C15H10O7	[M+H]+	1,2,3,7,8-pentahydroxy-6-methylanthracene-9,10-dione	Flavonoids	Other Flavonoids	-	3	1.36782e+06	898668	1.28108e+06	677674	721033	952147	1.18153e+06	1.2583e+06	687608	1.15966e+06	896939	904186	--	--
MWSHY0065	291.086	139.038	290.079	C15H14O6	[M+H]+	Catechin	Flavonoids	Flavanols	154-23-4	1	19626.5	18867.4	19225	148125	208069	144340	19490.9	22067.1	16214.3	69998.9	71326.8	91301.1	C06562	ko00941,ko01110
mws0856	463.088	301.036	464.096	C21H20O12	[M-H]-	Quercetin-4'-O-glucoside (Spiraeoside)	Flavonoids	Flavonols	20229-56-5	3	3.76652e+06	5.93211e+06	4.64538e+06	1.43923e+06	1.74533e+06	1.34315e+06	1.32961e+07	1.35876e+07	1.36811e+07	5.19461e+06	6.45655e+06	4.83797e+06	--	--
Lmyn001269	609.146	285.039	610.154	C27H30O16	[M-H]-	Kaempferol-3-O-sophoroside	Flavonoids	Flavonols	19895-95-5	3	63134.2	60659.2	51449.1	71939.1	85872.6	84506.5	38874.6	45124.5	40886.8	39056.5	51577.8	40746.3	C12634	ko00944,ko01110
pme1439	165.055	119.049	164.047	C9H8O3	[M+H]+	p-Coumaric acid	Phenolic acids	Phenolic acids	501-98-4	2	9	287096	390514	3.46004e+06	3.14758e+06	4.44418e+06	470723	438478	442509	1.73601e+06	1.72823e+06	1.30385e+06	C00811	ko00130,ko00350,ko00940,ko00950,ko01100,ko01110
pmb3107	359.098	182.022	360.106	C15H20O10	[M-H]-	Glucosyringic Acid	Phenolic acids	Phenolic acids	-	3	258618	288876	297805	161740	185400	184091	97526.2	91132	94959.7	173649	162893	217430	--	--
Lmdn003756	193.051	135.046	194.058	C10H10O4	[M-H]-	Methyl caffeate	Phenolic acids	Phenolic acids	3843-74-1	3	114116	131360	141610	134556	101370	103003	88073.1	91880.4	73833.4	104440	82239.5	78165.6	C10477	--
Wagp002962	471.149	163.039	470.142	C21H26O12	[M+H]+	Umbelliferone 7-O-Rutinoside	Lignans and Coumarins	Coumarins	-	3	187686	151168	154189	114344	106807	108442	39902.6	46915.5	46927.3	89433.1	76559.8	105605	--	--
Zblp003097	303.088	183.03	302.079	C16H14O6	[M+H]+	5,7,4'-Trihydroxy-6-methylflavonoid	Flavonoids	Flavonols	-	3	198511	299818	383393	228413	197198	188285	248984	226751	261659	191985	189660	249506	--	--
MWS2070	179.072	92.0265	180.079	C10H12O3	[M-H]-	Propyl 4-hydroxybenzoate	Phenolic acids	Phenolic acids	94-13-3	3	5007.76	6850.52	4782.02	12016.9	11764.4	13597.4	6877.23	3841.27	4087.22	3411.83	3719.64	4627.11	--	--
Lmsp008443	333.097	167.034	332.09	C17H16O7	[M+H]+	3,3',5-Trihydroxy-4',7-dimethoxyflavanone	Flavonoids	Flavanones	-	3	34690.6	36923.3	40096.6	12997	16158	15828.5	20545.7	28826.7	16642.5	20205.9	27526.2	22113.9	--	--
Lmhn003801	531.12	337.06	532.122	C25H24O13	[M-H]-	Feruloylsinapoyltartaric acid	Phenolic acids	Phenolic acids	-	3	39278.9	24324.3	33761.3	38105.4	27964.5	38354	64144.4	70056.8	57550.4	44751.5	32016.9	38275.8	--	--
Lmhn002926	279.05	163.04	280.058	C13H12O7	[M-H]-	p-Coumaroylmalic acid	Phenolic acids	Phenolic acids	-	2	1.73198e+07	1.8905e+07	1.94787e+07	645591	735068	761225	1.09649e+07	9.7574e+06	1.02362e+07	8.94541e+06	8.69756e+06	1.16288e+07	--	--
Lmsp002982	773.213	303.051	772.206	C33H40O21	[M+H]+	Quercetin-3-O-sophoroside-7-O-rhamnoside	Flavonoids	Flavonols	-	3	100457	78087.2	97389.1	58164.6	41201.6	41916.9	47258.8	75008.1	53988.8	58950.7	75759	55727.7	--	--
pmp000237	579.135	283.06	578.127	C26H26O15	[M+H]+	Apigenin-6-C-(2''-glucuronyl)xyloside	Flavonoids	Flavones	-	3	9	9	9	70639.5	68158.3	65448.8	9	9	9	18485.9	21992.1	15577.6	--	--
pmb2928	331.067	313.057	332.074	C13H16O10	[M-H]-	Gallic acid-4-O-glucoside	Phenolic acids	Phenolic acids	84274-52-2	3	56390.1	75088.8	65052.2	28649	28941.3	37152.4	39426.4	49525.5	24424.6	32471.6	44744.7	35056.5	--	--
mws1397	441.083	169.016	442.09	C22H18O10	[M-H]-	Epicatechin gallate	Flavonoids	Flavanols	1257-08-5	3	49233.3	8468.83	54457.5	17576.8	15290.5	34050.4	12046.3	13890.9	3940.53	32182.4	33536.6	23974.6	--	--
Lmmn000774	343.103	181.051	344.111	C15H20O9	[M-H]-	Dihydrocaffeoylglucose	Phenolic acids	Phenolic acids	-	3	80500.8	75515.3	80102.4	54490.9	65790.6	69050.9	36269.7	18101.4	47010.3	44738.8	55692.7	63622	--	--
Wafn002827	357.119	195.067	358.126	C16H22O9	[M-H]-	Dihydroferulic acid glucoside	Phenolic acids	Phenolic acids	-	1	345182	335474	372561	390778	475588	395871	554344	512423	461223	507553	405111	364065	--	--
pma3724	369.118	177.055	368.111	C17H20O9	[M+H]+	1-O-Feruloylquinic acid	Phenolic acids	Phenolic acids	-	3	8671.62	10486.2	10576.8	2767.56	5672.58	9961.36	9	9	9	11332.8	8092.57	11036.2	--	--
Lmyp004318	595.145	287.056	594.137	C30H26O13	[M+H]+	Kaempferol-3-O-(6''-p-Coumaroyl)galactoside	Flavonoids	Flavonols	-	3	298288	254176	272989	17732.4	32665.1	26412.9	85334.5	110510	104280	124334	87166.5	103922	--	--
mws0183	153.019	109.029	154.027	C7H6O4	[M-H]-	3,4-Dihydroxybenzoic acid (Protocatechuic acid)	Phenolic acids	Phenolic acids	99-50-3	1	2.48806e+06	1.99313e+06	2.16908e+06	2.37902e+06	3.02497e+06	2.38928e+06	1.6779e+06	1.73971e+06	2.38971e+06	1.05604e+06	1.50314e+06	1.24033e+06	C00230	ko01100,ko01110
mws0906	341.124	179.071	342.132	C16H22O8	[M-H]-	Coniferin	Phenolic acids	Phenolic acids	531-29-3	3	802956	647669	725206	366134	357304	384619	2.49052e+06	1.88295e+06	2.084e+06	896100	666038	945023	C00761	ko00940,ko01110
mws0178	353.088	191.055	354.095	C16H18O9	[M-H]-	Chlorogenic acid (3-O-Caffeoylquinic acid)	Phenolic acids	Phenolic acids	327-97-9	3	173037	146542	189440	262150	236762	315446	31833.5	18093.3	38234	167897	164742	119359	C00852	ko00940,ko00941,ko00945,ko01110
Zmhn002227	385.114	223.06	386.121	C17H22O10	[M-H]-	4-O-Glucosyl-sinapate	Phenolic acids	Phenolic acids	-	2	344488	348442	345722	334607	230619	454463	366797	205732	246573	300691	279531	208829	C02919	--
Lmjp002596	597.145	303.049	596.138	C26H28O16	[M+H]+	Quercetin-3-O-sambubioside	Flavonoids	Flavonols	83048-35-5	2	1.21204e+07	1.01598e+07	1.49056e+07	7.50611e+06	9.06107e+06	8.75855e+06	1.69584e+07	1.91218e+07	1.33218e+07	9.70685e+06	1.21984e+07	8.55321e+06	C12637	ko00944
pmb1207	339.086	177.055	338.079	C19H14O6	[M+H]+	O-Feruloyl 3-hydroxycoumarin	Lignans and Coumarins	Coumarins	-	3	682342	548129	638360	89194.4	99781.1	110765	361505	451627	322674	379332	268278	296266	--	--
Lmsp004045	625.176	317.069	624.169	C28H32O16	[M+H]+	Isorhamnetin-3-O-glucoside-7-O-rhamnoside	Flavonoids	Flavonols	17331-71-4	1	180970	157073	192528	35423	74503.8	34169	251234	147732	150519	156847	157911	112083	--	--
mws0040	255.065	153.018	254.058	C15H10O4	[M+H]+	Chrysin	Flavonoids	Flavones	480-40-0	1	36358.8	33295.8	41236.7	14201.7	13625.9	15219.2	7259.08	7127.64	9734.69	13671.7	18681.5	13802.4	C10028	ko00941
Lmsp004670	595.166	287.057	594.159	C27H30O15	[M+H]+	Kaempferol-3-O-glucoside-7-O-rhamnoside	Flavonoids	Flavonols	2392-95-2	1	7.27269e+06	5.31146e+06	6.15282e+06	2.87125e+06	3.31137e+06	2.96582e+06	2.86223e+06	2.51399e+06	4.09005e+06	4.66218e+06	3.95754e+06	3.19345e+06	--	--
mws0444	152.035	108.046	153.043	C7H7NO3	[M-H]-	3-Aminosalicylic acid	Phenolic acids	Phenolic acids	570-23-0	3	25452	57121.2	58622.5	26322.4	30122.9	39288.8	54782	77302.8	68091.6	44056.2	44751.6	60527.3	--	--
Lmmn002179	313.093	107.05	314.1	C14H18O8	[M-H]-	Methyl salicylate-2-O-glucoside	Phenolic acids	Phenolic acids	10019-60-0	3	180861	168046	183935	119859	75598.1	97135.8	214183	149300	183725	123935	132733	174551	--	--
Hmcp001618	743.201	449.1	742.196	C32H38O20	[M+H]+	Quercetin-3-O-(2''-O-Xylosyl)rutinoside	Flavonoids	Flavonols	129235-39-8	3	854313	746964	543198	551950	495618	490071	686698	647692	584285	756697	552727	545560	C10175	ko00944
Zmgn004894	151.04	136.017	152.047	C8H8O3	[M-H]-	Methyl 4-hydroxybenzoate	Phenolic acids	Phenolic acids	99-76-3	3	324074	297252	278743	135144	162298	138038	908164	901509	821922	418074	544633	376870	--	--
pmn001669	237.077	207.029	238.084	C12H14O5	[M-H]-	Methyl sinapate	Phenolic acids	Phenolic acids	20733-94-2	3	9	9	9	35711.5	34200.9	32783.1	5390.49	9965.43	3718.6	29094.2	38440.1	26816.4	--	--
MWSHY0042	183.065	140.047	182.058	C9H10O4	[M+H]+	Syringaldehyde; 4-Hydroxy-3,5-Dimethoxybenzaldehyde	Phenolic acids	Phenolic acids	134-96-3	3	61572.4	54524.7	45853.6	25972.1	24821.2	27408.6	39357.1	35968.8	38359.9	33875	29373.9	22691.5	--	--
mws2108	353.088	191.056	354.095	C16H18O9	[M-H]-	Cryptochlorogenic acid (4-O-Caffeoylquinic acid)	Phenolic acids	Phenolic acids	905-99-7	3	154597	142947	170007	184264	187298	356891	42113.7	30589.4	31047.2	189752	136151	136763	--	--
Zmhn004909	477.058	169.015	478.075	C21H18O13	[M-H]-	3,4-Digalloylshikimic acid	Phenolic acids	Phenolic acids	-	3	9063.16	16126.5	16264.9	8949.12	9084.69	10516.7	44936.4	48140.9	50037.1	31209.1	22948.2	21818.3	--	--
Hmlp002821	495.077	319.045	494.07	C21H18O14	[M+H]+	Myricetin-3-O-glucuronide	Flavonoids	Flavonols	77363-65-6	3	7193.02	9	3633.91	9786.33	4876.79	4986.06	51218.7	42911.7	53984	22355.9	19569.7	14672.1	--	--
Lmsp003790	787.229	317.067	786.222	C34H42O21	[M+H]+	Isorhamnetin-3-O-sophoroside-7-O-rhamnoside	Flavonoids	Flavonols	41328-75-0	2	109117	107020	110399	6762.13	9934.7	7650.11	421079	447643	381737	183006	163118	119732	--	--
Hmpp002612	611.161	287.05	610.153	C27H30O16	[M+H]+	Luteolin-7-O-gentiobioside	Flavonoids	Flavones	-	3	76152.5	67199.9	60011.2	15961.4	12671.7	29852.7	31792.7	44909.8	36386.5	16601	24760.4	18799.1	--	--
Lmhp003162	787.229	625.169	786.222	C34H42O21	[M+H]+	Chrysoeriol-6,8-di-C-glucoside-4'-O-glucoside	Flavonoids	Flavones	-	3	17131.5	13422.2	13290.9	813.611	2744.94	5099.4	64020.5	50540	48655.3	25293.3	17056.7	18886.8	--	--
pmb2654	460.146	117.9	461.153	C19H27NO12	[M-H]-	Anthranilate-1-O-Sophoroside	Phenolic acids	Phenolic acids	-	3	1.14264e+06	1.24141e+06	1.35664e+06	980992	1.05225e+06	1.08259e+06	930327	780644	703260	541788	601318	804243	--	--
mws1068	285.041	151.004	286.048	C15H10O6	[M-H]-	Kaempferol (3,5,7,4'-Tetrahydroxyflavone)	Flavonoids	Flavonols	520-18-3	3	8853.05	9151.76	9626.67	7345.47	9578.75	7309.61	8158.46	11558.3	10978.6	8944.89	6146.4	6479.29	C05903	ko00941,ko00944,ko01100,ko01110
MWSHY0094	459.092	139.039	458.085	C22H18O11	[M+H]+	Gallocatechin gallate	Flavonoids	Flavanols	4233-96-9	3	16559.3	4612.81	7400.22	6572.12	2345.59	3129.48	7156.71	11982.6	10358.2	18401.6	18327.8	12308.6	--	--
Lmmp003266	683.15	303.05	682.138	C29H30O19	[M+H]+	Quercetin-3-O-(2''-O-malonyl)glucoside-7-O-arabinoside	Flavonoids	Flavonols	-	2	151747	97026.8	121907	94308.9	143530	127615	79312.7	64248.3	72960.4	99415.8	98799.4	141048	--	--
Zmhn001358	299.077	137.025	300.084	C13H16O8	[M-H]-	4-O-Glucosyl-4-hydroxybenzoic acid	Phenolic acids	Phenolic acids	-	1	453953	501425	477404	2.46415e+06	2.52103e+06	2.15832e+06	952904	681716	693890	955532	914730	1.3323e+06	--	--
pmp001105	757.219	287.055	756.211	C33H40O20	[M+H]+	Kaempferol-3-O-neohesperidoside-7-O-glucoside	Flavonoids	Flavonols	-	3	55319.6	49791.2	42169.8	9751.75	13584.2	20068.9	34020.8	44694.4	27405.1	20812.2	32022.8	29863.8	--	--
MWSmce355	211.062	181.014	212.069	C10H12O5	[M-H]-	Methyl Syringate	Phenolic acids	Phenolic acids	884-35-5	3	27697.9	35447.3	27180.2	8322.66	11356.8	11565.7	5162.01	4733.1	6011.66	14989	14112.4	9761.19	--	--
mws0467	165.056	119.05	166.063	C9H10O3	[M-H]-	3-(4-Hydroxyphenyl)-propionic acid	Phenolic acids	Phenolic acids	501-97-3	3	257244	253797	272542	29358.8	50553	44735.2	95037	78290.4	91850.1	98236	126421	82572.5	C01744	--
Lmsn002288	503.141	341.088	504.148	C21H28O14	[M-H]-	1-O-Caffeoyl-(6-O-glucosyl)-β-D-glucose	Phenolic acids	Phenolic acids	-	2	148140	134671	155797	253950	296228	337372	80243.3	87054.6	81024.4	81345	105794	127671	--	--
MWSslk182	313.108	283.067	312.1	C18H16O5	[M+H]+	5,6,7-Trimethoxyflavone	Flavonoids	Flavones	973-67-1	3	8607.84	5785.95	6638.69	9	9	9	2130.48	4889.39	919.896	3365.67	2198.41	2547.9	--	--
Lhhp120814	165.09	91.0542	164.084	C10H12O2	[M+H]+	Eugenol	Phenolic acids	Phenolic acids	97-53-0	3	524656	454852	139455	2.47789e+06	2.26472e+06	2.65975e+06	248897	89950.6	170145	1.14278e+06	817599	764423	C10453	ko00940
Lmjp002867	595.166	287.054	594.159	C27H30O15	[M+H]+	Kaempferol-3-O-neohesperidoside	Flavonoids	Flavonols	32602-81-6	1	2.19987e+06	2.62817e+06	2.92942e+06	375047	603333	387388	629558	638271	1.10095e+06	1.64386e+06	1.31054e+06	1.04162e+06	--	--
MWSHY0201	579.171	287.062	578.164	C27H30O14	[M+H]+	Kaempferol-3,7-O-dirhamnoside (Kaempferitrin)	Flavonoids	Flavonols	482-38-2	3	1734.68	5511.99	2260.47	454468	335337	441688	4988.81	2971.52	2911.86	109592	130151	81338.7	C16981	--
ML10179289	105.069	77.0382	122.073	C8H10O	[M-H2O+H]+	2-Phenylethanol	Phenolic acids	Phenolic acids	60-12-8	3	419135	387991	401015	177892	306198	276606	426969	494784	359299	260286	416707	336723	C05853	ko00360
Lmjp002906	479.118	317.065	478.111	C22H22O12	[M+H]+	Rhamnetin-3-O-Glucoside	Flavonoids	Flavonols	27875-34-9	1	1.05297e+06	1.1661e+06	1.07973e+06	474747	619206	594698	1.69686e+06	1.86532e+06	1.73394e+06	889311	1.13665e+06	703850	--	--
Zmdn002049	451.127	289.073	452.132	C21H24O11	[M-H]-	Epicatechin-4'-O-β-D-glucopyranoside	Flavonoids	Flavanols	-	2	6398.19	7647.29	11253.3	25659.1	33571.5	36751.1	7599.05	7666.75	10304.1	21419.6	15455.4	13697.9	--	--
mws0044	303.051	125.024	304.058	C15H12O7	[M-H]-	Taxifolin(Dihydroquercetin)	Flavonoids	Flavanonols	480-18-2	2	69190.8	99751.4	92840	807011	384390	386541	45879.3	53690.1	52334.9	143615	194878	122957	C01617	ko00941,ko01100,ko01110
pme0088	285.041	151.004	286.048	C15H10O6	[M-H]-	Luteolin (5,7,3',4'-Tetrahydroxyflavone)	Flavonoids	Flavones	491-70-3	3	6806.52	6666.3	4663.92	17541.8	21417.4	17364.8	8161.62	5012.6	4832.67	11554.6	7768.38	7779.53	C01514	ko00941,ko00944,ko01100,ko01110
Zahp003766	597.145	303.052	596.138	C26H28O16	[M+H]+	Quercetin 3-O-glucoside 7-O-xyloside	Flavonoids	Flavonols	-	1	1.02584e+07	1.26131e+07	1.50437e+07	6.11962e+06	9.81154e+06	9.94037e+06	1.23116e+07	1.1415e+07	1.11522e+07	1.15684e+07	1.22876e+07	7.57362e+06	--	--
Wbtp004961	303.05	229.05	302.043	C15H10O7	[M+H]+	1,2,4,5-tetrahydroxy-7-(hydroxymethyl)anthracene-9,10-dione	Flavonoids	Other Flavonoids	-	3	148100	284619	344230	129889	67732.2	204253	483872	489710	455651	263904	331994	432281	--	--
Hmhn002787	443.192	161.04	444.2	C21H32O10	[M-H]-	(1'R,3R,5R,8'S)-Dihydrophaseic acid-O-β-D-glucoside	Phenolic acids	Phenolic acids	-	1	104670	120810	171941	49074.3	50778.8	71478.6	91084.9	94538.8	71784	50274	84182.3	72713.4	--	--
MWSHY0189	433.113	271.066	432.106	C21H20O10	[M+H]+	Apigenin-7-O-glucoside(Cosmosiin)	Flavonoids	Flavones	578-74-5	3	17370.2	24798.5	34679.7	91443.8	94756.1	74679.6	38672.8	33317.1	22000.1	35157.7	44040.5	26353.7	C04608	ko00944
MWS20148	433.113	271.074	432.106	C21H20O10	[M+H]+	Apigenin-4'-O-glucoside	Flavonoids	Flavones	-	3	17370.2	24798.5	34679.7	91443.8	94756.1	74679.6	38672.8	33317.1	22000.1	35157.7	44040.5	26353.7	--	--
Lmjp003090	385.113	223.06	384.106	C17H20O10	[M+H]+	Isofraxidin-7-O-glucoside	Lignans and Coumarins	Coumarins	483-91-0	3	102310	109659	104525	69018	69103.8	81357.5	65244.2	52707.5	61794.2	84220.5	100879	59547.7	--	--
HJN087	433.12	271.065	434.121	C21H22O10	[M-H]-	Naringenin-4'-O-glucoside	Flavonoids	Flavanones	-	1	92766.6	99394.8	105790	104227	89887.3	105887	102136	60644.8	98033.5	57521.9	97695.6	79511.5	--	--
Lmfn004036	433.078	300.029	434.085	C20H18O11	[M-H]-	Morin-3-O-lyxoside	Flavonoids	Flavonols	-	1	184694	200129	249201	80864.2	100501	134303	521951	363708	563222	291482	367837	216460	--	--
HJAP148	581.148	287.059	580.143	C26H28O15	[M+H]+	Kaempferol-3-O-sambubioside	Flavonoids	Flavonols	27661-51-4	2	472819	621184	684208	133676	137382	82074	168019	309034	185688	201941	316454	211576	--	--
mws0027	197.046	123.009	198.053	C9H10O5	[M-H]-	Syringic acid	Phenolic acids	Phenolic acids	530-57-4	3	146471	146709	133919	101809	79820.1	67084.1	74553.7	71322.1	91439.2	92023.5	66780	55272.7	C10833	--
Zmgp002569	903.272	433.114	902.269	C39H50O24	[M+H]+	kaempferol-3-O-β-glucopyranosyl-(1→2)-[α-rhamnopyranosyl (1→6)]-β-galactopyranoside-7-O-α-rhamnopyranoside	Flavonoids	Flavonols	-	3	13502.4	5229.1	9884.52	10579.3	11081.1	9595.37	20509.8	40823.9	21206.1	8216.93	8531.86	12880.5	--	--
MWSmce301	191.029	173.02	190.027	C10H6O4	[M+H]+	Coumarin-3-carboxylic Acid	Lignans and Coumarins	Coumarins	531-81-7	3	21642.3	29811	21667.2	13648.5	22675.6	20055	38477.8	64607.1	43293.2	24745.4	22144.2	14371.5	--	--
Zmhn002422	355.103	193.052	356.111	C16H20O9	[M-H]-	1-O-Feruloyl-β-D-glucose	Phenolic acids	Phenolic acids	7196-71-6	3	6.1053e+06	5.4401e+06	6.19764e+06	2.79299e+06	2.14354e+06	1.36178e+06	8.34308e+06	7.63469e+06	8.68671e+06	4.78119e+06	5.90553e+06	3.38671e+06	C17759	--
Zmjp003179	581.15	449.107	580.143	C26H28O15	[M+H]+	Orientin-2''-O-xyloside	Flavonoids	Flavones	-	3	32575.5	26362.8	35014.2	9009.43	15706	18386.1	14524	27513.6	28651.2	17540.1	15219.7	10005.2	--	--
pmn001695	371.098	249.063	372.106	C16H20O10	[M-H]-	Trihydroxycinnamoylquinic acid	Phenolic acids	Phenolic acids	-	3	6508.81	7820.48	16955.4	24945.7	21484.6	15605.5	10286.7	7513.39	14539.1	15102.7	13955.6	8643.42	--	--
Hmlp005624	285.077	270.05	284.068	C16H12O5	[M+H]+	3',7-dihydroxy-4'-methoxyflavone	Flavonoids	Flavones	-	2	461033	175361	403336	19792.3	15880.4	30383.3	73188	252334	160060	92037.4	110437	155718	--	--
pmb2991	739.209	269.2	740.216	C33H40O19	[M-H]-	Apigenin-7-O-glucoside-4'-O-rutinoside	Flavonoids	Flavones	-	3	68116.2	56312.8	78196.2	27028.2	35127.6	44919	57484.6	80883.2	71936.8	37958.2	55084.7	68335.7	--	--
MWSslk254	595.166	287.06	594.159	C27H30O15	[M+H]+	Kaempferol-3-O-glucorhamnoside	Flavonoids	Flavonols	40437-72-7	1	1.54002e+06	2.52795e+06	1.41742e+06	751310	655123	736605	1.17128e+06	574603	1.29764e+06	1.78219e+06	983349	1.53615e+06	--	--
Zbdn007423	207.066	192.043	208.074	C11H12O4	[M-H]-	6,7-Dimethoxy-4-chromanone	Flavonoids	Other Flavonoids	-	3	69872.9	68047.9	73548.9	387123	435785	432514	160662	166479	124803	424673	283316	251980	--	--
Lmsp004632	287.055	269.042	286.048	C15H10O6	[M+H]+	Scutellarein (5,6,7,4'-Tetrahydroxyflavone)	Flavonoids	Flavones	529-53-3	3	199086	241670	90564	65533.5	65999.5	91575.6	161384	169057	136344	201992	122403	130610	C10184	--
MWSmce501	167.036	108.025	168.042	C8H8O4	[M-H]-	Protocatechuic Acid Methyl Ester	Phenolic acids	Phenolic acids	2150-43-8	3	167897	124611	279544	823451	827225	1.64967e+06	230504	208094	222983	418717	701463	455244	--	--
mws1299	449.108	299.055	448.101	C21H20O11	[M+H]+	Luteolin-8-C-glucoside (Orientin)	Flavonoids	Flavones	28608-75-5	3	141239	231243	165376	165154	82077.2	87920.1	204396	151329	118317	164625	90337.5	124931	C10114	--
MWSHY0016	449.108	299.056	448.101	C21H20O11	[M+H]+	Luteolin-6-C-glucoside (Isoorientin)	Flavonoids	Flavones	4261-42-1	3	15005	148312	135605	33168.9	28390.3	78507.8	83014.8	96809.7	60307.7	47924.4	87291	81868.8	C01821	--
mws1422	275.091	107.049	274.084	C15H14O5	[M+H]+	Epiafzelechin	Flavonoids	Flavanols	24808-04-6	3	17101.2	13659.3	18558.7	26052.8	17416.3	26328	12552.4	12180.4	18796.7	18382.8	19872.4	10833.5	C12128	ko00941,ko01110
Zmdn002400	451.125	289.073	452.132	C21H24O11	[M-H]-	Epicatechin-3'-O-β-D-glucopyranoside	Flavonoids	Flavanols	-	2	13677.3	7014.41	7782.6	28348	19428.8	34537.5	13661.4	13335.7	9793.99	17628.6	18867	10292	--	--
Lmzn001983	375.13	135.045	376.137	C16H24O10	[M-H]-	D-Threo-guaiacylglycerol-7-O-β-D-glucoside	Phenolic acids	Phenolic acids	-	3	18770.4	16866.8	14139.8	21847.8	21194.1	26637	12961.5	11575.7	9690.55	13799.5	9174.72	17119.1	--	--
Jmwn002620	341.086	161.02	342.095	C15H18O9	[M-H]-	Vanillic Acid-4-O-Glucuronide	Phenolic acids	Phenolic acids	-	3	108205	110712	102066	110106	172181	212675	132672	95617.6	202067	98096.7	123301	175602	--	--
Hmln002199	505.101	300.033	506.106	C23H22O13	[M-H]-	Quercetin-3-O-(6''-O-acetyl)galactoside	Flavonoids	Flavonols	-	1	170354	180943	173838	39058.2	73211.2	49769.6	86359.7	226005	122355	95857.4	147576	86396.8	--	--
Hmgp002121	609.184	463.08	608.153	C31H28O13	[M+H]+	Hispidulin-7-O-(6''-O-p-Coumaroyl)Glucoside	Flavonoids	Flavones	-	3	192112	208748	189790	16572.5	18024.5	11796.1	19000.4	13622.2	9364.5	92829.4	59969.1	54291.6	--	--
MWSHY0116	611.197	303.087	610.19	C28H34O15	[M+H]+	Hesperetin-7-O-rutinoside (Hesperidin)	Flavonoids	Flavanones	520-26-3	3	1.33948e+06	822363	1.71966e+06	1.06705e+06	1.03476e+06	961184	1.8841e+06	813284	970159	946001	1.28667e+06	699848	C09755	--
HJAP119	771.224	317.065	770.227	C34H42O20	[M+H]+	Rhamnetin-3-O-Rutinoside-5-O-rhamnoside	Flavonoids	Flavonols	-	2	5.80412e+06	6.34642e+06	6.69543e+06	1.74934e+06	2.10362e+06	1.34891e+06	1.14552e+07	9.19366e+06	5.75124e+06	7.21618e+06	3.9366e+06	5.17303e+06	--	--
pmn001671	547.167	223.1	548.174	C23H32O15	[M-H]-	Furanofructosyl-α-D-(6-mustard acyl)glucoside	Phenolic acids	Phenolic acids	-	2	169572	145352	154620	17167.8	22293	25368.7	122730	147769	141408	133067	88168.3	75349.4	--	--
Hmpp103270	465.102	289.07	464.096	C21H20O12	[M+H]+	Eriodictyol-7-O-glucoronide	Flavonoids	Flavanones	133360-47-1	3	34508.1	41422.4	32790.2	26145.3	13200.9	14849.8	17604.6	7224.65	32024.4	13991.4	19865	26575.6	--	--
Hmpp003270	449.108	287.05	448.101	C21H20O11	[M+H]+	Luteolin-4'-O-glucoside	Flavonoids	Flavones	6920-38-3	3	692666	1.62408e+06	664235	204013	256230	423699	857877	749643	650302	692315	430868	835928	--	--
MWSmce466	135.046	92.0293	136.052	C8H8O2	[M-H]-	4-Hydroxyacetophenone	Phenolic acids	Phenolic acids	99-93-4	3	241901	261929	260369	66321.6	58966.2	57883.7	163757	158035	194459	125463	235128	164330	C10700	ko01100
pme1816	353.088	191.056	354.095	C16H18O9	[M-H]-	Neochlorogenic acid (5-O-Caffeoylquinic acid)	Phenolic acids	Phenolic acids	906-33-2	3	220658	184890	233337	224373	242863	366354	57987.7	27513.9	31098.7	157955	140866	251886	C17147	--
pmf0440	163.075	91.0542	162.068	C10H10O2	[M+H]+	4-MethoxycinnaMaldehyde	Phenolic acids	Phenolic acids	1963-36-6	3	302115	398149	426612	193010	187650	242004	333102	297086	408844	289163	395620	201598	C10475	--
pme0436	577.135	407.076	578.142	C30H26O12	[M-H]-	Procyanidin B3	Tannins	Proanthocyanidins	23567-23-9	1	1899.94	3661.03	4909.62	4.0211e+06	4.19797e+06	3.7885e+06	12344.3	17258.4	8939.81	983350	828764	1.54118e+06	--	--
pme3233	285.076	270.052	284.068	C16H12O5	[M+H]+	Calycosin	Flavonoids	Isoflavones	20575-57-9	2	22766.5	28842.5	32881.9	9500.36	17513.3	18412.6	54184.5	32430.1	24537.5	13324.6	27025.5	21087.7	C01562	ko00943,ko01110
Lmhn002321	461.07	167.04	462.08	C21H18O12	[M-H]-	Vnilloylcaffeoyltartaric acid	Phenolic acids	Phenolic acids	-	3	217492	150310	216641	67166.9	100512	125750	90235.7	175132	140225	113306	110131	57246.9	--	--
mws1434	431.098	311.05	432.106	C21H20O10	[M-H]-	Apigenin-6-C-glucoside (Isovitexin)	Flavonoids	Flavones	38953-85-4	1	30103.3	71553.7	55439.9	36180.3	45793.5	12221.4	22293.1	12804.3	12724	7911.58	10505.6	15545.1	C01714	ko00944
Xmyp004678	727.208	287.054	726.201	C32H38O19	[M+H]+	Kaempferol-3-O-(2-O-Xylosyl-6-O-Rhamnosyl)Glucoside	Flavonoids	Flavonols	-	1	3.79378e+06	3.18215e+06	4.57099e+06	1.32411e+06	1.73511e+06	1.48547e+06	1.79253e+06	2.2331e+06	2.01355e+06	1.20708e+06	1.96541e+06	2.50391e+06	--	--
pmn001375	535.182	373.129	536.189	C26H32O12	[M-H]-	1-Hydroxypinoresinol-1-O-Glucoside	Lignans and Coumarins	Lignans	81495-71-8	3	6987.79	8304.24	9232.66	3360.29	5100.08	3009.25	46654.8	30005.4	31751.5	22804.2	17588.4	10482.3	--	--
mws0921	149.061	131.05	150.068	C9H10O2	[M-H]-	p-Coumaryl alcohol	Phenolic acids	Phenolic acids	3690-05-9	3	7879.97	6969.62	3644.73	23406.6	26951.8	30751.6	16271.4	19179.2	16724.5	9489.34	20410.5	15011.4	C02646	ko00940,ko01100,ko01110
pmb0566	581.15	383.2	580.143	C26H28O15	[M+H]+	Luteolin-7-O-glucoside-5-O-arabinoside	Flavonoids	Flavones	-	3	6366.3	7156.47	14474.2	9	9	9	9	9	9	4497.11	8069.37	4466.89	--	--
Lmsp004915	449.108	287.055	448.101	C21H20O11	[M+H]+	Aureusidin-4-O-glucoside	Flavonoids	Aurones	-	3	1.57368e+06	2.32847e+06	1.58619e+06	452993	528675	576329	857263	864736	587694	959446	1.2273e+06	552136	--	--
pmb2620	207.066	133.065	208.074	C11H12O4	[M-H]-	3,4-Dimethoxycinnamic acid	Phenolic acids	Phenolic acids	2316-26-9	3	80155	81698.7	88521	420084	423367	483462	167530	163380	165446	567763	343228	279660	--	--
pmn001420	341.088	179.036	342.095	C15H18O9	[M-H]-	1-O-Caffeoyl-β-D-glucose	Phenolic acids	Phenolic acids	14364-08-0	2	967789	669282	966465	304079	328181	452032	3.13248e+06	2.54784e+06	2.6364e+06	1.21413e+06	1.07483e+06	2.20954e+06	C10433	--
Zmhn001793	341.089	179.034	342.095	C15H18O9	[M-H]-	6-O-Caffeoyl-D-glucose	Phenolic acids	Phenolic acids	-	2	915558	710690	555899	236158	230998	256777	2.00855e+06	2.34648e+06	3.61225e+06	1.8427e+06	879688	991177	--	--
Lmfn004093	435.13	315.088	436.137	C21H24O10	[M-H]-	Phloretin-4'-O-glucoside (Trilobatin)	Flavonoids	Chalcones	4192-90-9	3	37968.6	66332.3	64037.4	2326.77	3069.3	2893.7	25256.8	49112.7	37102.5	28388.2	16956.1	42180.4	--	--
pmp001080	609.181	301.073	608.174	C28H32O15	[M+H]+	Diosmetin-7-O-Neohesperidoside (Neodiosmin)	Flavonoids	Flavones	38665-01-9	1	198422	214739	176082	172039	111549	157120	136525	105350	87566.7	315369	142423	173836	--	--
pmp001011	319.081	304.058	318.074	C16H14O7	[M+H]+	6,8-Dihydroxy-1,2,3-trimethoxyxanthone	Flavonoids	Other Flavonoids	-	3	11001.8	10433.2	10185.4	2911.27	2508.94	3370.05	5005.36	4063.85	3880.25	4612.12	7942.41	12065.7	--	--
pmb0565	509.129	347.076	508.122	C23H24O13	[M+H]+	Syringetin-3-O-glucoside	Flavonoids	Flavonols	40039-49-4	3	46049.8	51928.9	37992.2	12630.7	20589	28146.5	36277.1	36413.8	41743.6	51532.2	17941.4	44261.8	--	--
Lmsp003655	521.202	131.049	520.194	C26H32O11	[M+H]+	Dehydrodiconiferyl alcohol-gamma'-O-glucoside	Phenolic acids	Phenolic acids	-	3	9563.81	14232.7	8513.26	5376.67	7365.98	11258.2	34296	45921.2	31349.1	11729.3	24685.3	11700.4	--	--
Hmqp002870	743.203	287.057	742.196	C32H38O20	[M+H]+	Luteolin-7-O-Sophoroside-5-O-arabinoside	Flavonoids	Flavones	-	3	1.71013e+06	1.49699e+06	1.57588e+06	337543	728062	548910	709940	1.16138e+06	999139	1.38545e+06	590610	668518	--	--
