# Supplementary material for: Metabolomics Characterization of Phenolic Compounds in Colored Quinoa and Their Relationship with In Vitro Antioxidant and Hypoglycemic Activities
Source: Molecules. 2024 Mar 28;29(7):1509. doi: 10.3390/molecules29071509 (PMC11013001; doi:10.3390/molecules29071509)
Supplement: Supplementary file 1 [file molecules-29-01509-s001.zip › Supplemental Table S2.xlsx]

## Sheet: Sheet1
Table S2. 67 key differential polyphenol contents in white, black, and red quinoa seeds.
Index	Q1 (Da)	Q3 (Da)	Molecular weight (Da)	Formula	Ionization model	Compounds	Class I	Class II	CAS	Level	W1	W2	W3	B1	B2	B3	R1	R2	R3	QC01	QC02	QC03	cpd_ID	kegg_map
MWSHY0174	291.086	139.04	290.079	C15H14O6	[M+H]+	Epicatechin	Flavonoids	Flavanols	490-46-0	3	5373.28	2968.56	6671.15	2.4242e+06	2.77854e+06	3.24545e+06	13568.1	19728.3	16403.8	791728	806813	802326	C09727	ko00941,ko01100,ko01110
pmp001288	593.187	285.077	592.179	C28H32O14	[M+H]+	Acacetin-7-O-rutinoside (Linarin)	Flavonoids	Flavones	480-36-4	1	8.74981e+06	7.90041e+06	9.18118e+06	551854	747026	802269	3.02664e+06	3.83587e+06	2.71084e+06	3.534e+06	3.59108e+06	3.60115e+06	-	-
MWSmce024	355.096	193.047	354.095	C16H18O9	[M+H]+	Scopoletin-7-O-glucoside (Scopolin)	Lignans and Coumarins	Coumarins	531-44-2	3	96367.3	101931	89278.7	14625.3	19864.4	12285.7	33645.4	35587.9	35825.5	38887.3	39837.7	41120.6	C01527	ko00999,ko01110
mws1024	147.045	129.035	148.052	C9H8O2	[M-H]-	p-Coumaraldehyde	Phenolic acids	Phenolic acids	2538-87-6	3	8895.34	9030.46	10852.8	632519	616303	662856	32279.1	46065.7	42130.3	172430	162423	164758	C05608	ko00940,ko01100,ko01110
pmb2936	591.172	367.2	592.179	C28H32O14	[M-H]-	Disinapoyl glucoside	Phenolic acids	Phenolic acids	-	3	9	9	9	135290	110438	249712	26034.1	54866.9	22772.4	53595.2	55607.8	51924.5	-	-
Wbtn007603	299.056	284.032	300.063	C16H12O6	[M-H]-	9,11-dimethoxy-2h-[1,3]dioxolo[4,5-b]xanthen-10-one	Flavonoids	Other Flavonoids	-	2	211347	212795	183573	57451.6	49322.2	118809	23294.2	21218.5	19639.2	67853.8	72381.9	72143.4	-	-
Zmdn001863	325.072	193.051	326.079	C18H14O6	[M-H]-	2-(7-Dihydroxyl)-benzofuranyl-ferulic acid	Phenolic acids	Phenolic acids	-	3	108396	122905	83040.4	38868.4	54222.3	48751.6	3.27121e+06	3.2816e+06	3.33895e+06	885386	879620	938942	-	-
Hmtn001288	181.051	135.045	182.058	C9H10O4	[M-H]-	Methyl 2,4-dihydroxyphenylacetate	Phenolic acids	Phenolic acids	67828-42-6	3	87478.8	108107	140767	19238.5	14045	6588.7	42610.5	50705.7	54163.8	47704.2	45439	44295.4	-	-
MWS5206	181.051	135.045	182.058	C9H10O4	[M-H]-	4-Hydroxyphenyllactic Acid	Phenolic acids	Phenolic acids	306-23-0	3	87478.8	108107	140767	19238.5	14045	6588.7	42610.5	50705.7	54163.8	47704.2	45439	44295.4	C03672	-
pme1292	167.035	123.045	168.042	C8H8O4	[M-H]-	Homogentisic acid	Phenolic acids	Phenolic acids	451-13-8	3	32023.9	25549.8	18869	1.38405e+06	1.31415e+06	1.96552e+06	66791.8	44455.1	63824	470286	456306	435184	C00544	ko00130,ko00350,ko01100,ko01240
mws1290	593.13	285.041	594.137	C30H26O13	[M-H]-	Kaempferol-3-O-(6''-p-Coumaroyl)glucoside (Tiliroside)	Flavonoids	Flavonols	20316-62-5	3	259597	243908	267468	6570.15	11647.8	15154	41147.3	48552.7	37355.9	133108	123176	124703	C17140	-
Lmbn002648	163.04	119.05	164.047	C9H8O3	[M-H]-	α-Hydroxycinnamic Acid	Phenolic acids	Phenolic acids	5801-57-0	3	3.3411e+07	3.65803e+07	27523257	3.2222e+06	3.77337e+06	3.81193e+06	1.24332e+07	1.2369e+07	1.28331e+07	1.68965e+07	1.65591e+07	1.55661e+07	C02763	ko00360,ko01100
Lmbn002739	163.04	119.05	164.047	C9H8O3	[M-H]-	3-Hydroxycinnamic Acid	Phenolic acids	Phenolic acids	14755-02-3	3	1.22685e+07	1.24261e+07	1.31958e+07	483933	576504	599256	4.80943e+06	5.1643e+06	5.49732e+06	5.38315e+06	5.68006e+06	5.19929e+06	C12621	ko00360,ko01100
pmp001127	301.071	286.08	300.063	C16H12O6	[M+H]+	Chrysoeriol; 5,7,4'-Trihydroxy-3'-Methoxyflavone	Flavonoids	Flavones	491-71-4	3	396983	336865	401944	1198.17	2793.16	6517.01	22272.8	28552.8	15592.7	142385	129328	133566	C04293	ko00944
Zmjp005293	593.187	285.077	592.179	C28H32O14	[M+H]+	Robinson-7-O-Neohesperidin	Flavonoids	Flavonols	-	1	1.0591e+07	7.90317e+06	9.3595e+06	672032	807444	893543	2.92569e+06	3.49012e+06	3.70799e+06	3.99566e+06	3.69609e+06	3.64143e+06	-	-
Lmmn001643	163.04	119.046	164.047	C9H8O3	[M-H]-	2-Hydroxycinnamic acid	Phenolic acids	Phenolic acids	583-17-5	3	3.00268e+07	3.00879e+07	3.61661e+07	3.27418e+06	4.24302e+06	3.23824e+06	8.02584e+06	8.26415e+06	5.76734e+06	1.34774e+07	1.48275e+07	1.37407e+07	C01772	ko00360,ko00999,ko01100,ko01110
Hmcp001589	787.227	317.06	786.222	C34H42O21	[M+H]+	Isorhamnetin-3-O-rutinoside-4'-O-glucoside	Flavonoids	Flavonols	111393-97-6	2	91901.7	96268	109866	5576.17	4790.14	4953.67	456352	370674	410317	127142	140212	138634	-	-
HJN083	521.202	359.15	522.21	C26H34O11	[M-H]-	Lariciresinol-4'-O-glucoside	Lignans and Coumarins	Lignans	143663-00-7	3	249893	277687	261702	9572.42	24569.6	15453.6	55461.9	52497.5	46438.7	145763	161414	164575	-	-
Hmgp003641	593.185	447.128	592.179	C28H32O14	[M+H]+	Chrysoeriol-6-C-rhamnoside-7-O-rhamnoside	Flavonoids	Flavones	-	3	219100	205063	198119	17451.9	29945.6	24479.8	84273.6	94135.5	83105.1	90014.2	102547	98330	-	-
Lmgn001670	137.027	108.023	138.032	C7H6O3	[M-H]-	Salicylic acid	Phenolic acids	Phenolic acids	69-72-7	2	122679	71318.4	81779.8	4.25645e+06	4.55837e+06	4.17424e+06	269318	248484	217206	1.3051e+06	1.25492e+06	1.4281e+06	C00805	ko00996,ko01100,ko01110,ko04075
Hmcp001578	641.172	479.11	640.164	C28H32O17	[M+H]+	Isorhamnetin-3,7-O-diglucoside	Flavonoids	Flavonols	6758-51-6	2	83790.1	103425	88254.7	7628.02	25014.3	18307.4	239910	366019	280842	120857	107098	121368	-	-
pmb2999	461.109	299.1	462.116	C22H22O11	[M-H]-	Chrysoeriol-5-O-glucoside	Flavonoids	Flavones	-	3	90709.7	71082.5	106943	37948.1	31776.1	35638.4	179491	204408	186608	115040	123030	133147	-	-
Wbtp004798	301.07	286.047	300.063	C16H12O6	[M+H]+	8,11-dimethoxy-2h-[1,3]dioxolo[4,5-b]xanthen-10-one	Flavonoids	Other Flavonoids	-	2	1.24844e+06	972132	1.26688e+06	15378.7	25828.5	25699.4	125210	152429	178154	376304	413924	437237	-	-
mws2213	147.045	103.055	148.052	C9H8O2	[M-H]-	Cinnamic acid	Phenolic acids	Phenolic acids	140-10-3	3	177414	170618	160045	13231.4	15421.7	14060.3	2877.06	5049.07	4900.42	58494.7	53965.9	50205.8	C00423	ko00130,ko00360,ko00940,ko00996,ko00999,ko01100,ko01110
MWSmce439	147.046	119.051	148.052	C9H8O2	[M-H]-	3,4-Dihydrocoumarin	Lignans and Coumarins	Coumarins	119-84-6	3	6649	3073.65	6980.03	445263	481264	411611	22196.7	29392.7	17321.6	120887	140878	128233	C02274	ko00999
pmn001642	503.083	459.1	504.09	C23H20O13	[M-H]-	Kaempferol-3-O-(2''-O-acetyl)glucuronide	Flavonoids	Flavonols	-	3	138278	183293	170227	60448.9	80209.3	68622.4	18302.3	28473.9	24349	71695.4	81628.1	71075.5	-	-
Xmsn002700	465.125	303.051	466.111	C21H22O12	[M-H]-	Taxifolin-3'-O-glucoside	Flavonoids	Flavanonols	31106-05-5	3	105472	53467.4	98180.9	22891.6	36752.9	24519.7	428041	337785	364311	154658	181501	174314	-	-
mws1329	463.088	301.036	464.096	C21H20O12	[M-H]-	Quercetin-7-O-glucoside	Flavonoids	Flavonols	491-50-9	2	3.93558e+06	3.47619e+06	5.39767e+06	1.42221e+06	1.80944e+06	1.64148e+06	1.29885e+07	1.37402e+07	1.40045e+07	5.99678e+06	5.40096e+06	6.35864e+06	C12639	-
Wafn002491	385.078	209.031	386.085	C16H18O11	[M-H]-	2-O-Feruloylglucaric Acid	Phenolic acids	Phenolic acids	-	3	237751	217734	284885	2138.72	1600.34	4061.66	46786.3	28309.7	60526.6	86559.4	77968	73610.2	-	-
Hmcp002316	449.106	317.06	448.101	C21H20O11	[M+H]+	Isorhamnetin-3-O-arabinoside	Flavonoids	Flavonols	-	3	66770.7	72844.6	89427.2	6251.46	7320.23	10896.3	26008.5	31056.2	29844.4	29379.9	29566	25338.3	-	-
Wbtn006715	301.037	151.005	302.043	C15H10O7	[M-H]-	1,2,4,5,8-pentahydroxy-6-methylanthracene-9,10-dione	Flavonoids	Other Flavonoids	-	1	645088	753175	714155	263146	319407	375723	4.65246e+06	4.11431e+06	5.01932e+06	2.1825e+06	1.97872e+06	1.84301e+06	-	-
pme1201	273.077	167.032	274.084	C15H14O5	[M-H]-	Phloretin	Flavonoids	Chalcones	60-82-2	2	7020.04	5496.09	3498.25	99783.4	93134.8	117353	12300	9985.23	14006.7	32096	27124.9	28716.8	C00774	ko00941,ko01110
pme1598	463.125	301.071	464.132	C22H24O11	[M-H]-	Hesperetin-5-O-glucoside	Flavonoids	Flavanones	69651-80-5	3	3.84014e+06	4.19698e+06	4.52172e+06	1.39905e+06	1.52424e+06	1.16991e+06	9.19026e+06	1.26123e+07	1.2664e+07	5.80581e+06	5.13517e+06	6.13136e+06	-	-
MWSCX015	165.055	91.0526	164.047	C9H8O3	[M+H]+	Caffeic aldehyde	Phenolic acids	Phenolic acids	141632-15-7	2	1.39758e+06	1.42049e+06	1.61266e+06	7.90215e+06	8.965e+06	9.1818e+06	223306	448764	443898	3.13009e+06	2.99395e+06	3.55086e+06	C10945	ko00940,ko01110
Lmsp004721	625.176	317.07	624.169	C28H32O16	[M+H]+	Tamarixetin-3-O-glucoside-7-O-rhamnoside	Flavonoids	Flavonols	-	1	2.30795e+06	3.11215e+06	2.7759e+06	322018	554323	850461	5.50633e+06	5.88275e+06	5.92158e+06	2.95184e+06	2.82589e+06	2.46445e+06	-	-
Jmwn002494	325.092	119.05	326.1	C15H18O8	[M-H]-	(2E)-3-[4-(β-D-glucopyranoside)-phenylacrylic]-acid	Phenolic acids	Phenolic acids	-	2	153503	130328	127112	22141.7	10158.1	29461.9	56324.5	51650.3	48172.6	66736.8	77519.4	64742	-	-
MWSHY0126	301.071	258.053	300.063	C16H12O6	[M+H]+	Kaempferide (3,5,7-Trihydroxy-4'-methoxyflavone)	Flavonoids	Flavonols	491-54-3	2	65571.1	68249.6	131672	9	9	9	3282.95	1231.35	1962.01	26322.8	22513.6	22000.7	C10098	ko00944
Wbtp005759	303.051	303.05	302.043	C15H10O7	[M+H]+	1,2,5,7,8-pentahydroxy-3-methylanthracene-9,10-dione	Flavonoids	Other Flavonoids	-	1	605953	550866	716626	293050	252974	338291	3.04369e+06	3.45668e+06	2.57778e+06	1.50605e+06	1.38331e+06	1.21971e+06	-	-
Wbmn004986	581.223	401.159	582.231	C28H38O13	[M-H]-	Lyoniresinol-3α-O-glucoside	Lignans and Coumarins	Lignans	-	2	26927.7	27026.4	30060.3	4114.96	8287.1	6022.35	73302.7	53875.7	80122.8	33320.7	40420.4	34451.7	-	-
mws0061	463.088	300.029	464.096	C21H20O12	[M-H]-	Quercetin-3-O-galactoside (Hyperin)	Flavonoids	Flavonols	482-36-0	1	8.24076e+06	9.46092e+06	1.117e+07	2.23227e+06	3.42129e+06	3.23673e+06	1.78189e+07	2.48765e+07	2.70383e+07	1.2185e+07	1.32788e+07	1.06803e+07	C10073	-
MWSHY0165	449.144	287.099	448.137	C22H24O10	[M+H]+	Isosakuranetin-7-O-glucoside (Isosakuranin)	Flavonoids	Flavonols	491-69-0	3	1.63714e+06	1.65664e+06	1.67226e+06	98391.4	93826.6	95681.6	458829	381938	478524	825638	701320	674791	-	-
pmn001687	295.046	163.042	296.053	C13H12O8	[M-H]-	Cis-Coutaric acid	Phenolic acids	Phenolic acids	67920-37-0	2	82924.9	70554	47732.3	7180.3	12966	16960.2	854474	955446	295708	265396	232635	213832	-	-
pme0376	271.061	151.004	272.068	C15H12O5	[M-H]-	Naringenin (5,7,4'-Trihydroxyflavanone)	Flavonoids	Flavanones	480-41-1	1	100772	99098.9	107641	214128	203372	203284	23288.7	27348.6	25935	169784	153662	135671	C00509	ko00941,ko00943,ko01100,ko01110
Hmjn004446	593.13	285.04	594.137	C30H26O13	[M-H]-	Luteolin-7-O-(6''-caffeoyl)rhamnoside	Flavonoids	Flavones	-	3	127026	194674	94204	7745.81	7886.73	7960.83	12272.3	26256.2	15606.7	41095.9	36283.2	46250	-	-
pmb2947	865.198	407.1	866.206	C45H38O18	[M-H]-	Catechin-catechin-catechin	Flavonoids	Flavanols	-	3	9	9	9	965162	985787	1.01921e+06	3139.38	8065.33	3056.93	240060	290573	233387	-	-
pme2598	167.035	123.045	168.042	C8H8O4	[M-H]-	3,4-Dihydroxybenzeneacetic acid	Phenolic acids	Phenolic acids	102-32-9	3	39646.1	29573.3	9905.43	2.20367e+06	1.69645e+06	1.89903e+06	91394.6	89214.2	72822.8	403225	496254	508797	C01161	ko00350,ko01100
MWSslk138	169.015	151.004	170.022	C7H6O5	[M-H]-	2,3,4-Trihydroxybenzoic acid	Phenolic acids	Phenolic acids	610-02-6	3	111572	118703	109501	13275.6	20277.1	17603.2	52635.2	40739.7	43204.7	39170.7	50087.9	41142.5	-	-
Hmgn002833	371.115	297.11	372.121	C20H20O7	[M-H]-	4-Ketopinoresinol	Lignans and Coumarins	Lignans	-	3	16117.2	12927.8	13597.5	3080.65	4017.28	4175.52	62307.6	57632.3	58877.9	25242.8	26943.9	32487.8	-	-
Zmhp006502	549.123	301.075	548.117	C25H24O14	[M+H]+	Kaempferide-3-O-(6''-malonyl)glucoside	Flavonoids	Flavonols	-	2	221993	192774	222809	9	9	9	30874.3	29606.8	41586.3	85437.6	66644.1	70055	-	-
Lmfn004065	433.078	300.029	434.085	C20H18O11	[M-H]-	Morin-3-O-arabinoside	Flavonoids	Flavonols	-	1	208294	216654	212583	102301	119360	94041.4	517174	522873	506541	272001	205937	237202	-	-
mws1639	223.06	190.027	222.053	C11H10O5	[M+H]+	Isofraxidin	Lignans and Coumarins	Coumarins	486-21-5	3	69412.2	86419.3	85591.3	30306.3	42372.3	45351.1	4614.91	14086.5	11689.5	30807.7	30427.5	23698.2	C17480	-
mws2368	137.061	119.05	138.068	C8H10O2	[M-H]-	Tyrosol; 4-Hydroxyphenylethanol	Phenolic acids	Phenolic acids	501-94-0	3	9899.53	9474.37	8348.15	445786	443891	540205	26107.5	33440.5	37087.9	120864	155215	158871	C06044	ko00350,ko01100
Lmsp003252	641.171	317.066	640.164	C28H32O17	[M+H]+	Isorhamnetin-3-O-sophoroside	Flavonoids	Flavonols	-	1	50235.8	68268.3	59050.6	4403.28	2756.01	1804.3	177503	213616	154990	58265.8	77775.2	64404.8	-	-
mws0091	463.088	300.028	464.096	C21H20O12	[M-H]-	Quercetin-3-O-glucoside (Isoquercitrin)	Flavonoids	Flavonols	482-35-9	2	4.54134e+06	5.74352e+06	5.14326e+06	1.70902e+06	1.61007e+06	2.23528e+06	1.71635e+07	1.7011e+07	1.63987e+07	6.66926e+06	6.17841e+06	8.18806e+06	C05623	ko00944,ko01100,ko01110
mws0914	271.061	151.003	272.068	C15H12O5	[M-H]-	3,5,7-Trihydroxyflavanone (Pinobanksin)	Flavonoids	Flavanonols	548-82-3	1	92094.4	109510	98535.5	186842	218460	206000	25310.8	25716.7	31038.5	182154	148313	137141	C09826	ko00941
mws0856	463.088	301.036	464.096	C21H20O12	[M-H]-	Quercetin-4'-O-glucoside (Spiraeoside)	Flavonoids	Flavonols	20229-56-5	3	3.76652e+06	5.93211e+06	4.64538e+06	1.43923e+06	1.74533e+06	1.34315e+06	1.32961e+07	1.35876e+07	1.36811e+07	5.19461e+06	6.45655e+06	4.83797e+06	-	-
Lmyp004318	595.145	287.056	594.137	C30H26O13	[M+H]+	Kaempferol-3-O-(6''-p-Coumaroyl)galactoside	Flavonoids	Flavonols	-	3	298288	254176	272989	17732.4	32665.1	26412.9	85334.5	110510	104280	124334	87166.5	103922	-	-
Zmgn004894	151.04	136.017	152.047	C8H8O3	[M-H]-	Methyl 4-hydroxybenzoate	Phenolic acids	Phenolic acids	99-76-3	3	324074	297252	278743	135144	162298	138038	908164	901509	821922	418074	544633	376870	-	-
pmn001669	237.077	207.029	238.084	C12H14O5	[M-H]-	Methyl sinapate	Phenolic acids	Phenolic acids	20733-94-2	3	9	9	9	35711.5	34200.9	32783.1	5390.49	9965.43	3718.6	29094.2	38440.1	26816.4	-	-
Lmsp003790	787.229	317.067	786.222	C34H42O21	[M+H]+	Isorhamnetin-3-O-sophoroside-7-O-rhamnoside	Flavonoids	Flavonols	41328-75-0	2	109117	107020	110399	6762.13	9934.7	7650.11	421079	447643	381737	183006	163118	119732	-	-
mws0467	165.056	119.05	166.063	C9H10O3	[M-H]-	3-(4-Hydroxyphenyl)-propionic acid	Phenolic acids	Phenolic acids	501-97-3	3	257244	253797	272542	29358.8	50553	44735.2	95037	78290.4	91850.1	98236	126421	82572.5	C01744	-
Lmfn004036	433.078	300.029	434.085	C20H18O11	[M-H]-	Morin-3-O-lyxoside	Flavonoids	Flavonols	-	1	184694	200129	249201	80864.2	100501	134303	521951	363708	563222	291482	367837	216460	-	-
Zbdn007423	207.066	192.043	208.074	C11H12O4	[M-H]-	6,7-Dimethoxy-4-chromanone	Flavonoids	Other Flavonoids	-	3	69872.9	68047.9	73548.9	387123	435785	432514	160662	166479	124803	424673	283316	251980	-	-
pme0436	577.135	407.076	578.142	C30H26O12	[M-H]-	Procyanidin B3	Tannins	Proanthocyanidins	23567-23-9	1	1899.94	3661.03	4909.62	4.0211e+06	4.19797e+06	3.7885e+06	12344.3	17258.4	8939.81	983350	828764	1.54118e+06	-	-
pmn001375	535.182	373.129	536.189	C26H32O12	[M-H]-	1-Hydroxypinoresinol-1-O-Glucoside	Lignans and Coumarins	Lignans	81495-71-8	3	6987.79	8304.24	9232.66	3360.29	5100.08	3009.25	46654.8	30005.4	31751.5	22804.2	17588.4	10482.3	-	-
pmn001420	341.088	179.036	342.095	C15H18O9	[M-H]-	1-O-Caffeoyl-β-D-glucose	Phenolic acids	Phenolic acids	14364-08-0	2	967789	669282	966465	304079	328181	452032	3.13248e+06	2.54784e+06	2.6364e+06	1.21413e+06	1.07483e+06	2.20954e+06	C10433	-
Zmhn001793	341.089	179.034	342.095	C15H18O9	[M-H]-	6-O-Caffeoyl-D-glucose	Phenolic acids	Phenolic acids	-	2	915558	710690	555899	236158	230998	256777	2.00855e+06	2.34648e+06	3.61225e+06	1.8427e+06	879688	991177	-	-
