# Supplementary material for: Metabolomics Characterization of Phenolic Compounds in Colored Quinoa and Their Relationship with In Vitro Antioxidant and Hypoglycemic Activities
Source: Molecules. 2024 Mar 28;29(7):1509. doi: 10.3390/molecules29071509 (PMC11013001; doi:10.3390/molecules29071509)
Supplement: Supplementary file 1 [file molecules-29-01509-s001.zip › Supplemental Table S3.xlsx]

## Sheet: Sheet1
Table S3 List of 36 metabolites associated with in vitro antioxidant capacity.
Index	Q1 (Da)	Q3 (Da)	Molecular weight (Da)	Formula	Ionization model	Compounds	Class I	Class II	CAS	Level	W1	W2	W3	B1	B2	B3	R1	R2	R3	QC01	QC02	QC03	cpd_ID	kegg_map
MWSHY0174	291.086	139.04	290.079	C15H14O6	[M+H]+	Epicatechin	Flavonoids	Flavanols	490-46-0	3	5373.28	2968.56	6671.15	2.4242e+06	2.77854e+06	3.24545e+06	13568.1	19728.3	16403.8	791728	806813	802326	C09727	ko00941,ko01100,ko01110
pmp001288	593.187	285.077	592.179	C28H32O14	[M+H]+	Acacetin-7-O-rutinoside	Flavonoids	Flavones	480-36-4	1	8.74981e+06	7.90041e+06	9.18118e+06	551854	747026	802269	3.02664e+06	3.83587e+06	2.71084e+06	3.534e+06	3.59108e+06	3.60115e+06	-	-
MWSmce024	355.096	193.047	354.095	C16H18O9	[M+H]+	Scopoletin-7-O-glucoside	Lignans and Coumarins	Coumarins	531-44-2	3	96367.3	101931	89278.7	14625.3	19864.4	12285.7	33645.4	35587.9	35825.5	38887.3	39837.7	41120.6	C01527	ko00999,ko01110
mws1024	147.045	129.035	148.052	C9H8O2	[M-H]-	p-Coumaraldehyde	Phenolic acids	Phenolic acids	2538-87-6	3	8895.34	9030.46	10852.8	632519	616303	662856	32279.1	46065.7	42130.3	172430	162423	164758	C05608	ko00940,ko01100,ko01110
Hmtn001288	181.051	135.045	182.058	C9H10O4	[M-H]-	Methyl 2,4-dihydroxyphenylacetate	Phenolic acids	Phenolic acids	67828-42-6	3	87478.8	108107	140767	19238.5	14045	6588.7	42610.5	50705.7	54163.8	47704.2	45439	44295.4	-	-
MWS5206	181.051	135.045	182.058	C9H10O4	[M-H]-	4-Hydroxyphenyllactic Acid	Phenolic acids	Phenolic acids	306-23-0	3	87478.8	108107	140767	19238.5	14045	6588.7	42610.5	50705.7	54163.8	47704.2	45439	44295.4	C03672	-
pme1292	167.035	123.045	168.042	C8H8O4	[M-H]-	Homogentisic acid	Phenolic acids	Phenolic acids	451-13-8	3	32023.9	25549.8	18869	1.38405e+06	1.31415e+06	1.96552e+06	66791.8	44455.1	63824	470286	456306	435184	C00544	ko00130,ko00350,ko01100,ko01240
mws1290	593.13	285.041	594.137	C30H26O13	[M-H]-	Tiliroside	Flavonoids	Flavonols	20316-62-5	3	259597	243908	267468	6570.15	11647.8	15154	41147.3	48552.7	37355.9	133108	123176	124703	C17140	-
Lmbn002648	163.04	119.05	164.047	C9H8O3	[M-H]-	α-Hydroxycinnamic Acid	Phenolic acids	Phenolic acids	5801-57-0	3	3.3411e+07	3.65803e+07	27523257	3.2222e+06	3.77337e+06	3.81193e+06	1.24332e+07	1.2369e+07	1.28331e+07	1.68965e+07	1.65591e+07	1.55661e+07	C02763	ko00360,ko01100
Lmbn002739	163.04	119.05	164.047	C9H8O3	[M-H]-	3-Hydroxycinnamic Acid	Phenolic acids	Phenolic acids	14755-02-3	3	1.22685e+07	1.24261e+07	1.31958e+07	483933	576504	599256	4.80943e+06	5.1643e+06	5.49732e+06	5.38315e+06	5.68006e+06	5.19929e+06	C12621	ko00360,ko01100
pmp001127	301.071	286.08	300.063	C16H12O6	[M+H]+	Chrysoeriol	Flavonoids	Flavones	491-71-4	3	396983	336865	401944	1198.17	2793.16	6517.01	22272.8	28552.8	15592.7	142385	129328	133566	C04293	ko00944
Zmjp005293	593.187	285.077	592.179	C28H32O14	[M+H]+	Robinson-7-O-Neohesperidin	Flavonoids	Flavonols	-	1	1.0591e+07	7.90317e+06	9.3595e+06	672032	807444	893543	2.92569e+06	3.49012e+06	3.70799e+06	3.99566e+06	3.69609e+06	3.64143e+06	-	-
Lmmn001643	163.04	119.046	164.047	C9H8O3	[M-H]-	2-Hydroxycinnamic acid	Phenolic acids	Phenolic acids	583-17-5	3	3.00268e+07	3.00879e+07	3.61661e+07	3.27418e+06	4.24302e+06	3.23824e+06	8.02584e+06	8.26415e+06	5.76734e+06	1.34774e+07	1.48275e+07	1.37407e+07	C01772	ko00360,ko00999,ko01100,ko01110
HJN083	521.202	359.15	522.21	C26H34O11	[M-H]-	Lariciresinol-4'-O-glucoside	Lignans and Coumarins	Lignans	143663-00-7	3	249893	277687	261702	9572.42	24569.6	15453.6	55461.9	52497.5	46438.7	145763	161414	164575	-	-
Hmgp003641	593.185	447.128	592.179	C28H32O14	[M+H]+	Chrysoeriol-6-C-rhamnoside-7-O-rhamnoside	Flavonoids	Flavones	-	3	219100	205063	198119	17451.9	29945.6	24479.8	84273.6	94135.5	83105.1	90014.2	102547	98330	-	-
Lmgn001670	137.027	108.023	138.032	C7H6O3	[M-H]-	Salicylic acid	Phenolic acids	Phenolic acids	69-72-7	2	122679	71318.4	81779.8	4.25645e+06	4.55837e+06	4.17424e+06	269318	248484	217206	1.3051e+06	1.25492e+06	1.4281e+06	C00805	ko00996,ko01100,ko01110,ko04075
Wbtp004798	301.07	286.047	300.063	C16H12O6	[M+H]+	8,11-dimethoxy-2h-[1,3]dioxolo[4,5-b]xanthen-10-one	Flavonoids	Other Flavonoids	-	2	1.24844e+06	972132	1.26688e+06	15378.7	25828.5	25699.4	125210	152429	178154	376304	413924	437237	-	-
MWSmce439	147.046	119.051	148.052	C9H8O2	[M-H]-	3,4-Dihydrocoumarin	Lignans and Coumarins	Coumarins	119-84-6	3	6649	3073.65	6980.03	445263	481264	411611	22196.7	29392.7	17321.6	120887	140878	128233	C02274	ko00999
Wafn002491	385.078	209.031	386.085	C16H18O11	[M-H]-	2-O-Feruloylglucaric Acid	Phenolic acids	Phenolic acids	-	3	237751	217734	284885	2138.72	1600.34	4061.66	46786.3	28309.7	60526.6	86559.4	77968	73610.2	-	-
Hmcp002316	449.106	317.06	448.101	C21H20O11	[M+H]+	Isorhamnetin-3-O-arabinoside	Flavonoids	Flavonols	-	3	66770.7	72844.6	89427.2	6251.46	7320.23	10896.3	26008.5	31056.2	29844.4	29379.9	29566	25338.3	-	-
pme1201	273.077	167.032	274.084	C15H14O5	[M-H]-	Phloretin	Flavonoids	Chalcones	60-82-2	2	7020.04	5496.09	3498.25	99783.4	93134.8	117353	12300	9985.23	14006.7	32096	27124.9	28716.8	C00774	ko00941,ko01110
MWSCX015	165.055	91.0526	164.047	C9H8O3	[M+H]+	Caffeic aldehyde	Phenolic acids	Phenolic acids	141632-15-7	2	1.39758e+06	1.42049e+06	1.61266e+06	7.90215e+06	8.965e+06	9.1818e+06	223306	448764	443898	3.13009e+06	2.99395e+06	3.55086e+06	C10945	ko00940,ko01110
Jmwn002494	325.092	119.05	326.1	C15H18O8	[M-H]-	(2E)-3-[4-(β-D-glucopyranoside)-phenylacrylic]-acid	Phenolic acids	Phenolic acids	-	2	153503	130328	127112	22141.7	10158.1	29461.9	56324.5	51650.3	48172.6	66736.8	77519.4	64742	-	-
MWSHY0165	449.144	287.099	448.137	C22H24O10	[M+H]+	Isosakuranetin-7-O-glucoside	Flavonoids	Flavonols	491-69-0	3	1.63714e+06	1.65664e+06	1.67226e+06	98391.4	93826.6	95681.6	458829	381938	478524	825638	701320	674791	-	-
pme0376	271.061	151.004	272.068	C15H12O5	[M-H]-	Naringenin	Flavonoids	Flavanones	480-41-1	1	100772	99098.9	107641	214128	203372	203284	23288.7	27348.6	25935	169784	153662	135671	C00509	ko00941,ko00943,ko01100,ko01110
pmb2947	865.198	407.1	866.206	C45H38O18	[M-H]-	Catechin-catechin-catechin	Flavonoids	Flavanols	-	3	9	9	9	965162	985787	1.01921e+06	3139.38	8065.33	3056.93	240060	290573	233387	-	-
MWSslk138	169.015	151.004	170.022	C7H6O5	[M-H]-	2,3,4-Trihydroxybenzoic acid	Phenolic acids	Phenolic acids	610-02-6	3	111572	118703	109501	13275.6	20277.1	17603.2	52635.2	40739.7	43204.7	39170.7	50087.9	41142.5	-	-
Zmhp006502	549.123	301.075	548.117	C25H24O14	[M+H]+	Kaempferide-3-O-(6''-malonyl)glucoside	Flavonoids	Flavonols	-	2	221993	192774	222809	9	9	9	30874.3	29606.8	41586.3	85437.6	66644.1	70055	-	-
mws2368	137.061	119.05	138.068	C8H10O2	[M-H]-	4-Hydroxyphenylethanol	Phenolic acids	Phenolic acids	501-94-0	3	9899.53	9474.37	8348.15	445786	443891	540205	26107.5	33440.5	37087.9	120864	155215	158871	C06044	ko00350,ko01100
mws0914	271.061	151.003	272.068	C15H12O5	[M-H]-	3,5,7-Trihydroxyflavanone	Flavonoids	Flavanonols	548-82-3	1	92094.4	109510	98535.5	186842	218460	206000	25310.8	25716.7	31038.5	182154	148313	137141	C09826	ko00941
Lmyp004318	595.145	287.056	594.137	C30H26O13	[M+H]+	Kaempferol-3-O-(6''-p-Coumaroyl)galactoside	Flavonoids	Flavonols	-	3	298288	254176	272989	17732.4	32665.1	26412.9	85334.5	110510	104280	124334	87166.5	103922	-	-
pmn001669	237.077	207.029	238.084	C12H14O5	[M-H]-	Methyl sinapate	Phenolic acids	Phenolic acids	20733-94-2	3	9	9	9	35711.5	34200.9	32783.1	5390.49	9965.43	3718.6	29094.2	38440.1	26816.4	-	-
mws0467	165.056	119.05	166.063	C9H10O3	[M-H]-	3-(4-Hydroxyphenyl)-propionic acid	Phenolic acids	Phenolic acids	501-97-3	3	257244	253797	272542	29358.8	50553	44735.2	95037	78290.4	91850.1	98236	126421	82572.5	C01744	-
Zbdn007423	207.066	192.043	208.074	C11H12O4	[M-H]-	6,7-Dimethoxy-4-chromanone	Flavonoids	Other Flavonoids	-	3	69872.9	68047.9	73548.9	387123	435785	432514	160662	166479	124803	424673	283316	251980	-	-
pme0436	577.135	407.076	578.142	C30H26O12	[M-H]-	Procyanidin B3	Tannins	Proanthocyanidins	23567-23-9	1	1899.94	3661.03	4909.62	4.0211e+06	4.19797e+06	3.7885e+06	12344.3	17258.4	8939.81	983350	828764	1.54118e+06	-	-
pme2598	167.035	123.045	168.042	C8H8O4	[M-H]-	3,4-Dihydroxybenzeneacetic acid	Phenolic acids	Phenolic acids	102-32-9	3	39646.1	29573.3	9905.43	2.20367e+06	1.69645e+06	1.89903e+06	91394.6	89214.2	72822.8
