# Supplementary material for: Metabolomics Characterization of Phenolic Compounds in Colored Quinoa and Their Relationship with In Vitro Antioxidant and Hypoglycemic Activities
Source: Molecules. 2024 Mar 28;29(7):1509. doi: 10.3390/molecules29071509 (PMC11013001; doi:10.3390/molecules29071509)
Supplement: Supplementary file 1 [file molecules-29-01509-s001.zip › Supplemental Table S4.xlsx]

## Sheet: Sheet1
Table S4 List of 6 metabolites associated with in vitro glucose regulation capacity.
Index	Q1 (Da)	Q3 (Da)	Molecular weight (Da)	Formula	Ionization model	Compounds	Class I	Class II	CAS	Level	W1	W2	W3	B1	B2	B3	R1	R2	R3	QC01	QC02	QC03	cpd_ID	kegg_map
mws1290	593.13	285.041	594.137	C30H26O13	[M-H]-	Kaempferol-3-O-(6''-p-Coumaroyl)glucoside	Flavonoids	Flavonols	20316-62-5	3	259597	243908	267468	6570.15	11647.8	15154	41147.3	48552.7	37355.9	133108	123176	124703	C17140	-
pmp001127	301.071	286.08	300.063	C16H12O6	[M+H]+	Chrysoeriol	Flavonoids	Flavones	491-71-4	3	396983	336865	401944	1198.17	2793.16	6517.01	22272.8	28552.8	15592.7	142385	129328	133566	C04293	ko00944
mws2213	147.045	103.055	148.052	C9H8O2	[M-H]-	Cinnamic acid	Phenolic acids	Phenolic acids	140-10-3	3	177414	170618	160045	13231.4	15421.7	14060.3	2877.06	5049.07	4900.42	58494.7	53965.9	50205.8	C00423	ko00130,ko00360,ko00940,ko00996,ko00999,ko01100,ko01110
pmn001642	503.083	459.1	504.09	C23H20O13	[M-H]-	Kaempferol-3-O-(2''-O-acetyl)glucuronide	Flavonoids	Flavonols	-	3	138278	183293	170227	60448.9	80209.3	68622.4	18302.3	28473.9	24349	71695.4	81628.1	71075.5	-	-
MWSHY0126	301.071	258.053	300.063	C16H12O6	[M+H]+	Kaempferide (3,5,7-Trihydroxy-4'-methoxyflavone)	Flavonoids	Flavonols	491-54-3	2	65571.1	68249.6	131672	9	9	9	3282.95	1231.35	1962.01	26322.8	22513.6	22000.7	C10098	ko00944
mws1639	223.06	190.027	222.053	C11H10O5	[M+H]+	Isofraxidin	Lignans and Coumarins	Coumarins	486-21-5	3	69412.2	86419.3	85591.3	30306.3	42372.3	45351.1	4614.91	14086.5	11689.5	30807.7	30427.5	23698.2	C17480	-
